# Supplementary material for: Livestock trade network: potential for disease transmission and implications for risk-based surveillance on the island of Mayotte
Source: Sci Rep. 2018 Aug 1;8:11550. doi: 10.1038/s41598-018-29999-y (PMC6070536; doi:10.1038/s41598-018-29999-y)
Supplement: Supplementary file 2 — Supplementary Information 1 [file 41598_2018_29999_MOESM2_ESM.csv]

Date	Exit.commune	Entry.commune
1/1/2007	11	11
1/1/2007	16	2
1/1/2007	14	7
1/1/2007	7	16
1/1/2007	7	16
1/1/2007	7	16
1/1/2007	7	16
1/1/2007	7	16
1/1/2007	16	7
1/1/2007	16	2
1/1/2007	7	16
1/1/2007	7	16
1/2/2007	7	16
1/2/2007	11	17
1/2/2007	5	5
1/5/2007	7	14
1/5/2007	7	14
1/5/2007	7	14
1/5/2007	7	14
1/5/2007	7	14
1/5/2007	7	14
1/5/2007	7	14
1/5/2007	11	11
1/5/2007	2	2
1/5/2007	7	14
1/5/2007	7	14
1/5/2007	7	14
1/5/2007	7	14
1/5/2007	7	14
1/5/2007	7	14
1/5/2007	7	14
1/5/2007	7	14
1/5/2007	7	14
1/5/2007	7	14
1/5/2007	14	14
1/12/2007	7	5
2/2/2007	2	2
2/2/2007	5	5
2/13/2007	17	14
2/13/2007	17	14
2/13/2007	17	14
2/15/2007	9	9
2/15/2007	9	9
2/15/2007	9	9
2/15/2007	17	17
2/15/2007	17	17
2/15/2007	17	17
2/15/2007	17	17
2/15/2007	17	17
2/15/2007	11	16
2/15/2007	14	5
2/20/2007	9	9
2/26/2007	16	16
2/26/2007	11	11
2/26/2007	11	11
3/6/2007	7	11
3/7/2007	2	2
3/10/2007	14	14
3/14/2007	11	17
3/15/2007	11	11
3/15/2007	17	17
3/28/2007	7	14
4/10/2007	17	14
4/10/2007	17	14
4/10/2007	17	14
4/13/2007	5	5
4/15/2007	14	11
4/15/2007	7	16
4/16/2007	14	5
4/22/2007	7	16
4/22/2007	7	16
4/22/2007	7	16
4/23/2007	11	11
4/23/2007	11	11
4/23/2007	11	11
4/25/2007	17	17
4/25/2007	17	17
5/1/2007	2	2
5/6/2007	14	17
5/13/2007	14	16
5/15/2007	14	14
5/15/2007	11	3
5/15/2007	11	3
5/18/2007	7	7
5/20/2007	14	14
5/22/2007	2	2
5/24/2007	17	17
5/24/2007	17	17
5/24/2007	17	17
5/24/2007	17	17
5/24/2007	17	17
5/30/2007	11	3
6/4/2007	7	9
6/13/2007	3	11
6/15/2007	17	17
6/15/2007	17	17
6/15/2007	17	17
6/18/2007	7	5
6/18/2007	1	1
6/18/2007	1	1
6/18/2007	1	1
6/18/2007	7	5
6/18/2007	1	1
6/23/2007	7	16
6/23/2007	7	16
6/25/2007	7	7
6/25/2007	14	7
6/25/2007	14	7
6/29/2007	16	7
6/29/2007	16	7
7/10/2007	17	17
7/10/2007	17	17
7/10/2007	17	17
7/11/2007	2	2
7/15/2007	17	17
7/15/2007	2	2
7/17/2007	11	16
7/17/2007	16	6
7/17/2007	16	6
7/17/2007	16	6
7/17/2007	16	6
7/20/2007	17	17
7/23/2007	17	17
7/25/2007	14	5
7/25/2007	8	11
7/25/2007	8	11
7/25/2007	8	11
7/26/2007	14	5
7/28/2007	7	16
7/30/2007	14	17
8/1/2007	11	16
8/1/2007	11	16
8/1/2007	11	16
8/10/2007	3	3
8/10/2007	2	15
8/10/2007	2	2
8/11/2007	17	2
8/11/2007	17	2
8/12/2007	16	16
8/14/2007	5	14
8/21/2007	14	5
8/21/2007	14	7
8/22/2007	7	14
8/23/2007	8	3
8/24/2007	11	6
8/24/2007	7	7
8/26/2007	11	6
9/5/2007	16	16
9/9/2007	14	14
9/10/2007	2	10
9/10/2007	2	10
9/10/2007	7	2
9/10/2007	11	11
9/10/2007	16	13
9/11/2007	11	2
9/12/2007	7	14
9/12/2007	7	14
9/13/2007	2	2
9/15/2007	7	4
9/15/2007	7	16
9/18/2007	2	2
9/18/2007	11	2
9/18/2007	11	2
9/18/2007	11	2
9/20/2007	16	16
9/27/2007	17	17
10/3/2007	5	5
10/3/2007	7	2
10/5/2007	5	14
10/5/2007	5	14
10/5/2007	14	5
10/7/2007	11	2
10/11/2007	7	10
10/14/2007	17	7
10/15/2007	14	5
10/16/2007	5	14
10/16/2007	5	14
10/16/2007	5	14
10/16/2007	5	14
10/16/2007	5	14
10/16/2007	5	14
10/19/2007	7	5
10/26/2007	16	16
10/30/2007	14	5
10/30/2007	14	5
10/30/2007	14	5
10/30/2007	14	5
10/30/2007	14	5
10/31/2007	7	6
11/2/2007	16	14
11/5/2007	11	11
11/5/2007	2	11
11/5/2007	11	11
11/6/2007	14	5
11/7/2007	17	11
11/7/2007	16	14
11/12/2007	11	9
11/14/2007	16	16
11/15/2007	14	16
11/21/2007	16	16
11/26/2007	16	16
12/5/2007	11	11
12/6/2007	14	16
12/12/2007	14	17
12/12/2007	7	16
12/15/2007	14	14
12/15/2007	14	14
12/26/2007	5	5
1/2/2008	13	13
1/2/2008	9	9
1/2/2008	2	2
1/3/2008	11	11
1/3/2008	14	16
1/3/2008	14	16
1/5/2008	5	5
1/5/2008	11	11
1/9/2008	9	7
1/11/2008	16	16
1/11/2008	17	16
1/15/2008	8	5
1/19/2008	14	16
2/1/2008	11	11
2/1/2008	3	3
2/1/2008	14	17
2/1/2008	14	17
2/2/2008	2	12
2/3/2008	14	9
2/3/2008	14	9
2/3/2008	14	9
2/5/2008	17	17
2/5/2008	5	5
2/5/2008	5	5
2/6/2008	11	11
2/7/2008	16	16
2/9/2008	7	7
2/9/2008	7	7
2/9/2008	7	7
2/9/2008	7	7
2/9/2008	7	7
2/9/2008	7	7
2/10/2008	17	17
2/10/2008	17	17
2/10/2008	11	6
2/10/2008	17	17
2/12/2008	5	14
2/12/2008	17	11
2/12/2008	5	14
2/15/2008	17	17
2/15/2008	2	2
2/18/2008	11	17
2/20/2008	9	3
2/20/2008	9	3
2/20/2008	9	3
2/20/2008	9	3
2/20/2008	7	7
2/20/2008	11	17
2/20/2008	11	17
2/28/2008	8	16
2/29/2008	17	17
3/3/2008	14	10
3/4/2008	14	14
3/4/2008	14	14
3/4/2008	14	14
3/8/2008	7	17
3/10/2008	13	7
3/10/2008	13	7
3/10/2008	17	17
3/12/2008	9	9
3/12/2008	9	9
3/12/2008	9	9
3/12/2008	9	9
3/12/2008	2	7
3/12/2008	2	7
3/14/2008	7	7
3/14/2008	17	17
3/15/2008	11	11
3/15/2008	7	7
3/17/2008	12	12
3/18/2008	14	14
3/25/2008	11	11
3/25/2008	11	11
3/25/2008	3	3
3/26/2008	2	2
3/26/2008	2	2
3/26/2008	2	2
3/26/2008	2	2
3/26/2008	2	2
3/26/2008	2	2
3/26/2008	2	2
3/26/2008	2	2
3/26/2008	2	2
3/31/2008	13	13
4/3/2008	14	17
4/7/2008	13	5
4/7/2008	14	16
4/7/2008	14	16
4/9/2008	11	12
4/9/2008	11	12
4/9/2008	11	12
4/9/2008	12	2
4/11/2008	2	2
4/11/2008	11	7
4/14/2008	16	6
4/14/2008	16	6
4/14/2008	16	4
4/15/2008	17	16
4/20/2008	4	12
4/21/2008	7	15
4/21/2008	17	14
4/21/2008	11	11
4/21/2008	17	14
4/22/2008	5	6
4/22/2008	11	11
4/22/2008	11	11
4/22/2008	5	6
4/22/2008	6	6
4/24/2008	1	13
4/24/2008	1	13
4/24/2008	14	13
4/24/2008	14	13
4/26/2008	2	2
4/28/2008	9	9
5/5/2008	16	17
5/5/2008	16	16
5/10/2008	16	17
5/10/2008	9	9
5/10/2008	11	17
5/10/2008	14	14
5/13/2008	6	9
5/13/2008	7	16
5/13/2008	16	9
5/14/2008	17	17
5/15/2008	11	11
5/15/2008	7	15
5/15/2008	7	16
5/17/2008	7	7
5/20/2008	17	16
5/20/2008	17	16
5/21/2008	16	16
5/22/2008	5	5
5/22/2008	16	6
5/25/2008	9	9
5/25/2008	11	16
5/27/2008	14	14
5/27/2008	14	14
5/27/2008	14	14
5/27/2008	14	14
5/27/2008	14	14
5/27/2008	14	14
5/27/2008	17	2
5/27/2008	14	17
5/27/2008	14	17
5/27/2008	14	17
5/27/2008	14	17
5/30/2008	17	17
5/30/2008	9	4
5/30/2008	9	4
5/31/2008	5	5
6/2/2008	7	7
6/2/2008	14	3
6/3/2008	3	3
6/4/2008	3	3
6/4/2008	13	1
6/4/2008	5	6
6/5/2008	9	7
6/9/2008	14	16
6/9/2008	17	17
6/10/2008	5	14
6/10/2008	14	5
6/10/2008	14	14
6/10/2008	17	14
6/11/2008	2	2
6/11/2008	2	2
6/12/2008	7	7
6/13/2008	7	7
6/15/2008	7	16
6/15/2008	17	17
6/15/2008	17	17
6/16/2008	5	5
6/17/2008	7	7
6/17/2008	16	16
6/17/2008	7	7
6/17/2008	8	7
6/17/2008	13	13
6/17/2008	7	7
6/17/2008	7	7
6/17/2008	14	3
6/17/2008	17	17
6/17/2008	7	7
6/17/2008	14	14
6/17/2008	14	14
6/18/2008	14	11
6/18/2008	14	14
6/18/2008	14	14
6/18/2008	14	11
6/18/2008	11	11
6/18/2008	16	14
6/18/2008	5	14
6/18/2008	14	11
6/19/2008	14	5
6/20/2008	17	5
6/20/2008	17	5
6/20/2008	17	5
6/20/2008	17	5
6/24/2008	14	13
6/24/2008	14	13
6/24/2008	14	13
6/24/2008	7	7
6/24/2008	7	7
6/24/2008	7	7
6/24/2008	14	13
6/24/2008	2	2
6/24/2008	14	14
6/26/2008	17	17
6/27/2008	16	17
6/27/2008	16	17
6/27/2008	17	17
6/30/2008	11	11
7/2/2008	5	8
7/3/2008	14	17
7/4/2008	7	2
7/4/2008	7	2
7/4/2008	7	2
7/4/2008	7	2
7/4/2008	7	5
7/6/2008	2	2
7/7/2008	14	14
7/7/2008	11	17
7/7/2008	11	17
7/8/2008	2	2
7/10/2008	7	7
7/10/2008	17	16
7/11/2008	14	16
7/11/2008	2	2
7/11/2008	2	2
7/11/2008	7	16
7/15/2008	17	17
7/15/2008	17	17
7/15/2008	17	17
7/15/2008	17	17
7/15/2008	17	17
7/15/2008	9	9
7/15/2008	9	9
7/15/2008	9	9
7/15/2008	9	9
7/15/2008	9	9
7/15/2008	9	9
7/15/2008	9	9
7/15/2008	5	5
7/17/2008	14	5
7/17/2008	6	6
7/18/2008	17	17
7/18/2008	17	17
7/18/2008	10	17
7/20/2008	2	11
7/20/2008	7	7
7/20/2008	3	13
7/20/2008	17	17
7/20/2008	17	17
7/20/2008	17	17
7/21/2008	3	3
7/22/2008	5	13
7/22/2008	5	13
7/22/2008	5	13
7/22/2008	5	13
7/22/2008	5	13
7/22/2008	5	13
7/22/2008	14	14
7/22/2008	5	13
7/22/2008	5	13
7/22/2008	5	13
7/24/2008	2	2
7/24/2008	2	2
7/24/2008	2	2
7/24/2008	2	2
7/24/2008	2	2
7/25/2008	14	2
7/25/2008	16	16
7/25/2008	5	6
7/28/2008	9	9
7/28/2008	5	5
7/28/2008	5	5
7/28/2008	5	5
7/30/2008	17	17
7/30/2008	7	7
8/2/2008	10	2
8/3/2008	11	6
8/3/2008	11	6
8/4/2008	16	3
8/4/2008	2	2
8/4/2008	3	2
8/4/2008	9	17
8/4/2008	7	17
8/4/2008	7	17
8/5/2008	6	6
8/5/2008	6	6
8/5/2008	16	16
8/5/2008	16	16
8/5/2008	6	6
8/6/2008	3	9
8/7/2008	14	14
8/8/2008	16	16
8/8/2008	16	16
8/8/2008	16	16
8/8/2008	16	16
8/8/2008	16	16
8/8/2008	16	16
8/8/2008	16	16
8/10/2008	16	16
8/10/2008	16	6
8/13/2008	16	6
8/13/2008	2	2
8/13/2008	2	2
8/14/2008	17	17
8/14/2008	17	17
8/14/2008	17	17
8/14/2008	17	17
8/14/2008	17	17
8/14/2008	17	17
8/14/2008	17	17
8/14/2008	17	17
8/15/2008	7	14
8/15/2008	7	14
8/15/2008	7	14
8/15/2008	3	2
8/18/2008	15	15
8/19/2008	10	10
8/19/2008	10	10
8/19/2008	10	10
8/19/2008	2	2
8/19/2008	2	2
8/19/2008	2	2
8/19/2008	2	2
8/20/2008	11	17
8/20/2008	5	14
8/20/2008	5	14
8/20/2008	5	14
8/21/2008	2	2
8/22/2008	16	6
8/22/2008	14	17
8/22/2008	16	14
8/22/2008	6	14
8/22/2008	6	14
8/22/2008	6	14
8/22/2008	6	14
8/22/2008	6	14
8/22/2008	6	14
8/22/2008	6	14
8/22/2008	6	14
8/22/2008	14	14
8/22/2008	14	6
8/25/2008	7	7
8/25/2008	7	17
8/25/2008	7	7
8/25/2008	7	7
8/25/2008	7	7
8/25/2008	7	7
8/25/2008	7	7
8/25/2008	7	7
8/25/2008	7	7
8/25/2008	7	7
8/25/2008	7	7
8/25/2008	7	7
8/25/2008	7	7
8/25/2008	7	11
8/25/2008	7	16
8/25/2008	7	14
8/25/2008	7	7
8/25/2008	7	7
8/25/2008	7	6
8/25/2008	7	14
8/25/2008	7	7
8/25/2008	7	7
8/25/2008	7	11
8/25/2008	7	7
8/25/2008	7	7
8/25/2008	7	7
8/25/2008	7	7
8/25/2008	7	7
8/25/2008	7	7
8/25/2008	7	7
8/25/2008	7	7
8/25/2008	7	7
8/25/2008	7	7
8/25/2008	7	7
8/26/2008	6	6
8/26/2008	6	6
8/26/2008	14	17
8/27/2008	2	2
8/27/2008	2	2
8/27/2008	2	2
8/28/2008	6	6
8/28/2008	17	9
8/28/2008	17	9
8/28/2008	7	9
8/29/2008	11	11
8/29/2008	11	11
8/29/2008	11	11
8/29/2008	11	11
8/29/2008	11	11
8/29/2008	11	11
8/29/2008	11	11
8/29/2008	11	11
8/29/2008	9	11
8/29/2008	11	11
8/29/2008	1	11
8/29/2008	11	11
8/29/2008	11	11
8/29/2008	11	11
9/1/2008	10	6
9/1/2008	17	13
9/2/2008	7	14
9/3/2008	11	13
9/3/2008	11	13
9/3/2008	11	13
9/3/2008	11	13
9/3/2008	13	13
9/3/2008	2	2
9/3/2008	11	13
9/3/2008	14	14
9/3/2008	14	5
9/3/2008	11	13
9/3/2008	5	5
9/3/2008	5	14
9/3/2008	11	13
9/3/2008	11	13
9/3/2008	11	13
9/3/2008	9	9
9/3/2008	9	2
9/4/2008	8	8
9/7/2008	11	3
9/8/2008	14	11
9/9/2008	11	11
9/10/2008	17	17
9/10/2008	16	16
9/10/2008	17	17
9/11/2008	6	9
9/11/2008	5	14
9/11/2008	5	14
9/11/2008	17	17
9/11/2008	5	14
9/11/2008	11	15
9/12/2008	17	17
9/12/2008	11	17
9/12/2008	17	17
9/15/2008	16	16
9/15/2008	3	16
9/15/2008	6	6
9/15/2008	6	6
9/15/2008	6	6
9/17/2008	14	14
9/17/2008	7	14
9/17/2008	5	5
9/18/2008	11	6
9/18/2008	11	6
9/18/2008	11	11
9/18/2008	11	11
9/18/2008	11	11
9/18/2008	11	6
9/22/2008	9	14
9/25/2008	2	2
9/25/2008	7	16
9/25/2008	7	7
9/28/2008	8	16
9/29/2008	11	4
9/29/2008	11	4
9/30/2008	14	14
10/2/2008	16	16
10/2/2008	14	16
10/2/2008	14	16
10/3/2008	11	11
10/3/2008	11	11
10/6/2008	2	17
10/6/2008	16	16
10/6/2008	7	16
10/7/2008	14	14
10/7/2008	14	14
10/7/2008	7	16
10/7/2008	2	2
10/7/2008	17	17
10/8/2008	11	17
10/8/2008	11	17
10/8/2008	16	6
10/9/2008	2	2
10/9/2008	2	2
10/9/2008	2	2
10/9/2008	2	2
10/9/2008	14	9
10/9/2008	2	2
10/10/2008	15	6
10/14/2008	16	16
10/14/2008	16	16
10/14/2008	16	16
10/14/2008	16	16
10/14/2008	16	16
10/14/2008	16	16
10/14/2008	16	16
10/14/2008	16	16
10/15/2008	17	14
10/15/2008	13	13
10/15/2008	17	14
10/15/2008	17	14
10/15/2008	13	13
10/15/2008	17	14
10/16/2008	7	7
10/16/2008	7	7
10/16/2008	7	7
10/16/2008	7	7
10/16/2008	7	7
10/16/2008	7	7
10/20/2008	14	14
10/20/2008	2	2
10/20/2008	5	11
10/21/2008	11	6
10/23/2008	5	5
10/27/2008	16	16
10/28/2008	7	16
10/29/2008	3	3
10/30/2008	6	4
11/3/2008	16	16
11/3/2008	3	3
11/4/2008	5	14
11/4/2008	11	11
11/4/2008	11	11
11/4/2008	11	11
11/4/2008	5	16
11/5/2008	11	2
11/6/2008	3	17
11/7/2008	9	9
11/10/2008	5	5
11/11/2008	7	14
11/18/2008	2	10
11/20/2008	7	7
11/20/2008	16	16
11/21/2008	14	7
11/21/2008	7	7
11/21/2008	7	7
11/24/2008	12	12
11/27/2008	2	12
12/3/2008	14	5
12/3/2008	11	2
12/4/2008	16	17
12/4/2008	16	17
12/4/2008	16	17
12/4/2008	16	17
12/4/2008	16	17
12/4/2008	16	17
12/4/2008	16	17
12/4/2008	16	17
12/4/2008	16	17
12/4/2008	16	17
12/4/2008	16	17
12/4/2008	16	17
12/4/2008	16	17
12/4/2008	16	17
12/4/2008	16	17
12/4/2008	16	17
12/4/2008	14	16
12/4/2008	16	17
12/8/2008	14	11
12/9/2008	2	2
12/9/2008	2	2
12/10/2008	11	11
12/10/2008	11	11
12/11/2008	11	11
12/11/2008	11	11
12/11/2008	11	11
12/11/2008	2	2
12/11/2008	2	2
12/11/2008	2	2
12/12/2008	6	16
12/14/2008	11	12
12/19/2008	14	14
12/19/2008	14	14
12/20/2008	17	17
12/20/2008	3	3
12/22/2008	7	11
12/22/2008	7	7
12/22/2008	4	4
12/22/2008	7	7
12/27/2008	17	12
12/29/2008	16	16
12/29/2008	11	7
12/31/2008	11	11
12/31/2008	6	3
12/31/2008	6	3
1/1/2009	10	10
1/3/2009	4	4
1/10/2009	11	11
1/10/2009	11	11
1/10/2009	11	11
1/10/2009	11	11
1/10/2009	11	11
1/10/2009	17	2
1/10/2009	11	11
1/10/2009	16	16
1/13/2009	17	17
1/13/2009	17	17
1/13/2009	17	17
1/13/2009	17	17
1/14/2009	5	5
1/15/2009	14	14
1/19/2009	17	17
1/19/2009	5	17
1/20/2009	11	2
1/25/2009	11	6
1/29/2009	5	17
1/29/2009	11	7
1/29/2009	16	6
1/29/2009	11	7
1/30/2009	11	17
1/30/2009	11	17
1/30/2009	11	17
1/30/2009	11	17
1/30/2009	17	17
1/30/2009	11	17
1/30/2009	11	17
1/30/2009	11	17
1/30/2009	11	17
1/30/2009	11	17
1/30/2009	11	17
1/30/2009	11	17
1/30/2009	11	17
1/30/2009	11	17
1/30/2009	4	17
1/30/2009	6	17
1/30/2009	17	2
1/30/2009	11	17
1/30/2009	11	17
1/30/2009	17	17
2/3/2009	14	2
2/4/2009	17	17
2/5/2009	14	17
2/5/2009	16	16
2/9/2009	17	17
2/9/2009	17	17
2/9/2009	7	7
2/9/2009	7	14
2/10/2009	16	16
2/10/2009	2	2
2/10/2009	5	16
2/11/2009	9	9
2/12/2009	2	2
2/12/2009	9	9
2/12/2009	9	9
2/16/2009	7	9
2/18/2009	11	11
2/18/2009	17	11
2/18/2009	11	11
2/20/2009	14	14
2/23/2009	7	3
2/23/2009	7	3
2/24/2009	15	8
2/24/2009	15	8
2/24/2009	15	8
2/24/2009	15	8
2/24/2009	15	8
3/3/2009	7	9
3/3/2009	11	17
3/4/2009	5	14
3/4/2009	17	17
3/5/2009	11	11
3/5/2009	11	11
3/5/2009	11	11
3/5/2009	11	11
3/5/2009	11	11
3/5/2009	11	11
3/7/2009	5	14
3/10/2009	5	14
3/10/2009	14	6
3/10/2009	2	14
3/15/2009	7	7
3/15/2009	7	7
3/15/2009	7	7
3/15/2009	7	7
3/15/2009	17	14
3/16/2009	17	17
3/19/2009	17	7
3/20/2009	16	16
3/20/2009	17	17
3/20/2009	17	16
3/27/2009	16	16
4/1/2009	9	9
4/1/2009	9	9
4/1/2009	9	9
4/1/2009	9	9
4/1/2009	9	9
4/1/2009	9	9
4/3/2009	17	16
4/3/2009	17	16
4/3/2009	17	16
4/4/2009	5	14
4/8/2009	17	17
4/10/2009	9	9
4/10/2009	6	4
4/10/2009	14	14
4/10/2009	14	5
4/12/2009	13	13
4/12/2009	7	11
4/14/2009	16	14
4/15/2009	14	14
4/21/2009	17	16
5/1/2009	14	14
5/4/2009	11	11
5/5/2009	7	17
5/6/2009	10	10
5/10/2009	2	2
5/10/2009	16	16
5/10/2009	17	17
5/10/2009	16	14
5/11/2009	17	14
5/12/2009	14	17
5/12/2009	14	17
5/14/2009	11	17
5/14/2009	11	17
5/14/2009	11	17
5/14/2009	11	17
5/14/2009	11	17
5/14/2009	11	17
5/14/2009	13	16
5/15/2009	5	5
5/15/2009	2	2
5/15/2009	17	15
5/15/2009	17	7
5/15/2009	17	17
5/15/2009	17	17
5/17/2009	2	6
5/18/2009	17	16
5/18/2009	11	17
5/18/2009	14	13
5/18/2009	14	9
5/18/2009	16	13
5/18/2009	13	14
5/18/2009	14	13
5/20/2009	5	14
5/20/2009	5	14
5/20/2009	13	17
5/20/2009	13	17
5/22/2009	17	12
5/25/2009	7	7
5/26/2009	7	16
5/26/2009	7	16
5/26/2009	14	16
5/26/2009	16	14
5/27/2009	14	17
6/5/2009	14	14
6/5/2009	14	14
6/5/2009	16	16
6/5/2009	16	16
6/5/2009	16	16
6/5/2009	16	16
6/5/2009	16	16
6/5/2009	16	16
6/5/2009	16	16
6/5/2009	16	16
6/5/2009	16	9
6/7/2009	14	17
6/9/2009	16	16
6/10/2009	2	16
6/14/2009	16	16
6/15/2009	17	17
6/18/2009	17	13
6/22/2009	2	2
6/22/2009	2	2
6/22/2009	2	2
6/23/2009	7	17
6/23/2009	7	17
6/23/2009	7	17
6/26/2009	13	11
6/26/2009	13	11
6/26/2009	13	11
6/28/2009	14	14
7/1/2009	17	17
7/2/2009	16	7
7/6/2009	7	11
7/6/2009	17	11
7/7/2009	16	16
7/10/2009	6	6
7/10/2009	17	17
7/10/2009	7	9
7/10/2009	7	9
7/11/2009	17	7
7/11/2009	3	7
7/13/2009	14	7
7/13/2009	14	7
7/15/2009	16	16
7/15/2009	4	16
7/15/2009	7	3
7/17/2009	17	17
7/17/2009	5	14
7/21/2009	16	7
7/22/2009	3	9
7/22/2009	3	9
7/24/2009	7	6
7/30/2009	7	7
8/4/2009	17	14
8/7/2009	11	11
8/7/2009	14	5
8/17/2009	17	17
8/18/2009	6	9
8/22/2009	14	5
8/25/2009	11	8
8/30/2009	14	6
8/30/2009	10	10
8/30/2009	14	6
8/31/2009	14	15
9/4/2009	7	7
9/6/2009	7	7
9/6/2009	5	7
9/7/2009	17	3
9/7/2009	11	4
9/7/2009	14	14
9/7/2009	6	6
9/8/2009	7	7
9/9/2009	16	16
9/10/2009	13	17
9/11/2009	17	17
9/15/2009	17	17
9/15/2009	17	17
9/16/2009	14	5
9/18/2009	14	17
9/21/2009	5	14
9/22/2009	9	9
9/23/2009	11	9
9/25/2009	17	17
9/25/2009	14	5
9/25/2009	5	14
9/29/2009	10	17
9/29/2009	10	17
10/1/2009	17	1
10/5/2009	7	7
10/6/2009	17	11
10/7/2009	14	17
10/7/2009	14	17
10/7/2009	14	17
10/12/2009	6	16
10/15/2009	17	17
10/15/2009	17	17
10/20/2009	14	14
10/22/2009	9	9
10/25/2009	7	17
10/27/2009	7	14
10/28/2009	16	16
11/9/2009	8	8
11/10/2009	14	14
11/12/2009	7	7
11/13/2009	7	7
11/15/2009	11	13
11/20/2009	11	11
11/25/2009	7	11
11/30/2009	3	3
11/30/2009	3	3
12/7/2009	7	17
12/10/2009	17	16
12/11/2009	11	11
12/11/2009	11	11
12/11/2009	11	11
12/11/2009	11	11
12/12/2009	11	11
12/12/2009	7	15
12/13/2009	2	2
12/13/2009	2	2
12/17/2009	9	9
12/19/2009	7	7
12/21/2009	17	17
12/21/2009	17	17
12/21/2009	17	17
12/22/2009	17	16
12/23/2009	8	6
12/23/2009	17	17
12/23/2009	17	17
12/23/2009	17	17
12/23/2009	17	17
12/23/2009	17	17
12/24/2009	3	7
12/27/2009	14	14
12/28/2009	16	16
12/31/2009	7	7
12/31/2009	11	11
1/1/2010	17	17
1/1/2010	11	11
1/2/2010	7	14
1/7/2010	17	17
1/8/2010	2	2
1/8/2010	17	3
1/11/2010	14	5
1/12/2010	7	7
1/12/2010	7	7
1/13/2010	7	9
1/13/2010	14	7
1/13/2010	9	14
1/15/2010	16	14
1/15/2010	6	6
1/15/2010	6	6
1/15/2010	6	6
1/15/2010	6	6
1/15/2010	6	6
1/15/2010	6	6
1/15/2010	6	6
1/15/2010	16	14
1/20/2010	11	5
1/21/2010	14	14
1/31/2010	16	16
2/1/2010	13	13
2/1/2010	13	13
2/2/2010	14	17
2/5/2010	17	17
2/5/2010	3	15
2/5/2010	3	15
2/7/2010	17	14
2/8/2010	17	17
2/10/2010	11	17
2/15/2010	2	2
2/19/2010	2	6
2/23/2010	16	7
2/24/2010	17	17
3/1/2010	14	14
3/1/2010	14	14
3/1/2010	14	16
3/1/2010	14	14
3/2/2010	11	11
3/2/2010	11	11
3/2/2010	11	11
3/3/2010	16	16
3/4/2010	17	14
3/5/2010	14	2
3/10/2010	17	17
3/10/2010	17	17
3/10/2010	10	2
3/10/2010	11	7
3/10/2010	11	7
3/11/2010	9	6
3/11/2010	14	14
3/11/2010	14	14
3/12/2010	16	16
3/14/2010	5	4
3/15/2010	1	1
3/15/2010	1	1
3/15/2010	17	17
3/15/2010	7	11
3/15/2010	7	11
3/15/2010	17	17
3/20/2010	5	14
3/24/2010	2	16
3/31/2010	2	2
4/9/2010	10	10
4/9/2010	10	10
4/11/2010	14	14
4/11/2010	14	14
4/13/2010	3	3
4/13/2010	2	12
4/14/2010	9	9
4/17/2010	17	5
4/18/2010	2	10
4/19/2010	7	11
4/20/2010	13	17
4/20/2010	13	17
4/20/2010	14	14
4/20/2010	13	17
4/20/2010	13	17
4/21/2010	10	12
4/27/2010	7	16
4/27/2010	7	16
4/27/2010	7	16
5/4/2010	5	16
5/7/2010	17	5
5/12/2010	17	17
5/14/2010	17	7
5/15/2010	12	2
5/15/2010	6	16
5/17/2010	7	7
5/17/2010	7	7
5/17/2010	7	7
5/17/2010	7	7
5/17/2010	7	7
5/17/2010	7	7
5/17/2010	7	7
5/17/2010	7	7
5/17/2010	7	7
5/17/2010	7	7
5/17/2010	7	7
5/17/2010	7	7
5/17/2010	1	13
5/18/2010	17	12
5/18/2010	11	11
5/20/2010	17	17
5/20/2010	17	17
5/21/2010	6	6
5/22/2010	7	7
5/22/2010	7	7
5/25/2010	5	14
5/25/2010	5	14
5/25/2010	14	12
5/29/2010	7	7
5/31/2010	14	5
5/31/2010	14	5
5/31/2010	7	7
6/1/2010	2	1
6/1/2010	2	1
6/1/2010	2	1
6/2/2010	17	17
6/2/2010	17	17
6/3/2010	3	11
6/3/2010	14	14
6/5/2010	6	4
6/5/2010	17	16
6/5/2010	9	9
6/6/2010	17	14
6/7/2010	9	9
6/10/2010	7	7
6/10/2010	16	16
6/10/2010	11	11
6/10/2010	15	8
6/12/2010	16	16
6/18/2010	2	2
6/21/2010	16	14
6/22/2010	16	14
6/23/2010	7	14
6/24/2010	9	6
6/24/2010	9	6
6/24/2010	9	6
6/24/2010	2	2
6/24/2010	9	6
6/24/2010	9	6
6/24/2010	14	14
6/29/2010	7	7
6/29/2010	9	9
6/29/2010	7	7
6/29/2010	9	9
7/1/2010	12	2
7/2/2010	3	3
7/2/2010	16	7
7/5/2010	17	11
7/6/2010	14	17
7/6/2010	14	16
7/7/2010	16	5
7/7/2010	11	11
7/12/2010	16	6
7/12/2010	16	6
7/13/2010	13	13
7/13/2010	13	13
7/14/2010	16	16
7/15/2010	7	7
7/15/2010	17	17
7/15/2010	17	17
7/15/2010	17	17
7/19/2010	6	6
7/19/2010	17	17
7/20/2010	1	1
7/23/2010	16	6
7/27/2010	11	11
7/27/2010	14	14
7/27/2010	17	16
7/27/2010	17	17
7/29/2010	17	11
7/30/2010	11	11
7/30/2010	7	14
7/30/2010	14	14
8/1/2010	2	2
8/2/2010	16	16
8/3/2010	11	7
8/6/2010	16	16
8/6/2010	17	1
8/6/2010	17	1
8/6/2010	17	7
8/9/2010	8	5
8/9/2010	17	17
8/9/2010	17	17
8/10/2010	17	17
8/10/2010	17	17
8/12/2010	11	7
8/15/2010	5	16
8/15/2010	16	14
8/15/2010	16	14
8/16/2010	6	6
8/20/2010	11	11
8/20/2010	17	17
8/22/2010	13	13
8/24/2010	3	3
8/25/2010	5	2
9/3/2010	11	14
9/5/2010	9	14
9/5/2010	14	14
9/6/2010	11	11
9/7/2010	12	12
9/9/2010	17	5
9/10/2010	2	2
9/12/2010	5	5
9/12/2010	9	6
9/15/2010	9	14
9/15/2010	17	17
9/19/2010	11	6
9/19/2010	13	13
9/21/2010	17	17
9/21/2010	5	4
9/23/2010	14	14
9/24/2010	15	3
9/24/2010	15	3
9/24/2010	15	3
9/28/2010	7	7
9/28/2010	7	7
9/28/2010	7	7
9/28/2010	7	7
9/28/2010	7	7
9/28/2010	7	7
9/28/2010	7	7
9/28/2010	7	7
9/28/2010	7	7
9/28/2010	7	7
9/28/2010	7	7
9/28/2010	7	7
9/28/2010	7	7
9/28/2010	7	7
9/28/2010	7	7
9/28/2010	7	7
9/28/2010	7	7
9/28/2010	7	7
10/1/2010	9	14
10/1/2010	9	16
10/1/2010	16	9
10/1/2010	4	4
10/5/2010	16	17
10/5/2010	16	17
10/5/2010	17	17
10/5/2010	3	3
10/5/2010	11	9
10/8/2010	16	16
10/10/2010	5	5
10/10/2010	17	2
10/10/2010	3	3
10/10/2010	9	9
10/10/2010	6	6
10/10/2010	6	6
10/13/2010	7	7
10/14/2010	17	14
10/15/2010	6	3
10/16/2010	9	9
10/16/2010	9	9
10/26/2010	7	7
10/27/2010	17	17
11/2/2010	17	16
11/7/2010	5	16
11/7/2010	5	16
11/10/2010	7	2
11/13/2010	5	5
11/15/2010	16	2
11/16/2010	17	17
11/16/2010	17	17
11/16/2010	14	14
11/16/2010	17	17
11/16/2010	14	14
11/18/2010	2	2
11/18/2010	2	2
11/20/2010	12	12
11/22/2010	17	16
11/22/2010	17	16
11/22/2010	17	16
11/22/2010	13	17
11/22/2010	17	16
11/22/2010	2	2
11/23/2010	11	11
11/24/2010	17	17
11/24/2010	17	17
11/25/2010	7	17
11/25/2010	7	17
11/26/2010	9	14
11/26/2010	9	14
11/26/2010	9	14
11/26/2010	9	14
11/30/2010	7	6
12/1/2010	11	11
12/1/2010	14	8
12/1/2010	14	5
12/1/2010	14	8
12/2/2010	14	14
12/2/2010	14	14
12/5/2010	2	2
12/6/2010	16	16
12/6/2010	16	16
12/6/2010	16	16
12/7/2010	7	7
12/7/2010	11	17
12/7/2010	16	16
12/10/2010	11	14
12/10/2010	5	14
12/10/2010	2	10
12/10/2010	11	14
12/11/2010	17	17
12/13/2010	17	16
12/13/2010	17	7
12/13/2010	14	14
12/15/2010	7	7
12/15/2010	9	6
12/16/2010	3	3
12/16/2010	17	16
12/17/2010	9	9
12/19/2010	2	6
12/20/2010	16	16
12/20/2010	4	16
12/20/2010	14	6
12/20/2010	17	17
12/20/2010	4	16
12/22/2010	9	4
12/22/2010	9	4
12/23/2010	7	13
12/24/2010	2	2
12/31/2010	9	6
1/1/2011	2	17
1/1/2011	8	8
1/1/2011	10	10
1/1/2011	8	6
1/1/2011	8	8
1/1/2011	8	8
1/1/2011	16	16
1/1/2011	14	14
1/1/2011	10	10
1/2/2011	7	7
1/4/2011	11	9
1/4/2011	9	11
1/4/2011	11	9
1/5/2011	11	11
1/6/2011	3	4
1/6/2011	14	7
1/7/2011	17	17
1/7/2011	14	14
1/7/2011	14	14
1/8/2011	17	17
1/8/2011	14	14
1/9/2011	16	7
1/10/2011	14	5
1/10/2011	11	11
1/10/2011	5	5
1/10/2011	17	17
1/11/2011	5	17
1/12/2011	16	16
1/13/2011	11	14
1/15/2011	11	11
1/15/2011	11	3
1/17/2011	11	4
1/18/2011	3	11
1/19/2011	7	17
1/19/2011	7	7
1/20/2011	17	17
1/21/2011	17	2
1/21/2011	7	4
1/24/2011	17	17
1/24/2011	17	17
1/24/2011	5	14
1/25/2011	11	11
1/25/2011	11	14
1/30/2011	17	17
1/31/2011	17	17
2/2/2011	14	8
2/2/2011	2	11
2/2/2011	16	14
2/7/2011	7	7
2/7/2011	7	7
2/7/2011	7	7
2/8/2011	14	5
2/8/2011	14	5
2/8/2011	14	5
2/8/2011	14	5
2/8/2011	14	5
2/8/2011	17	16
2/8/2011	17	10
2/8/2011	17	10
2/8/2011	17	16
2/8/2011	14	5
2/12/2011	14	5
2/15/2011	14	5
2/15/2011	16	16
2/16/2011	6	6
2/18/2011	7	3
2/20/2011	11	11
2/22/2011	17	17
2/24/2011	16	3
2/24/2011	7	3
2/24/2011	6	14
2/28/2011	2	2
3/1/2011	16	17
3/1/2011	14	14
3/3/2011	17	17
3/3/2011	17	17
3/5/2011	16	14
3/8/2011	17	12
3/8/2011	11	11
3/10/2011	11	4
3/11/2011	7	7
3/11/2011	7	7
3/11/2011	7	7
3/13/2011	16	3
3/15/2011	2	2
3/16/2011	17	17
3/16/2011	17	17
3/20/2011	16	16
3/22/2011	7	3
3/22/2011	7	3
3/25/2011	9	4
3/25/2011	9	4
3/25/2011	11	14
3/28/2011	11	11
4/1/2011	6	6
4/1/2011	10	3
4/1/2011	10	3
4/1/2011	10	3
4/1/2011	10	3
4/1/2011	10	3
4/1/2011	2	12
4/4/2011	17	12
4/5/2011	2	2
4/5/2011	6	9
4/5/2011	17	14
4/6/2011	11	11
4/8/2011	16	16
4/9/2011	11	15
4/10/2011	7	3
4/11/2011	16	7
4/13/2011	11	11
4/13/2011	2	12
4/14/2011	2	2
4/14/2011	11	4
4/14/2011	14	14
4/18/2011	16	7
4/18/2011	16	7
4/19/2011	3	14
4/19/2011	3	14
4/19/2011	2	12
4/21/2011	14	7
4/21/2011	14	7
4/21/2011	14	7
5/1/2011	17	14
5/2/2011	5	5
5/2/2011	16	17
5/5/2011	14	14
5/8/2011	15	11
5/8/2011	7	16
5/9/2011	16	7
5/9/2011	16	7
5/10/2011	3	3
5/12/2011	14	5
5/12/2011	5	14
5/12/2011	17	17
5/13/2011	2	2
5/15/2011	16	4
5/15/2011	17	17
5/15/2011	11	3
5/19/2011	2	2
5/19/2011	16	6
5/19/2011	16	16
5/19/2011	11	11
5/19/2011	16	16
5/24/2011	11	11
5/30/2011	17	17
5/30/2011	17	17
5/30/2011	17	17
5/30/2011	17	17
5/31/2011	14	5
6/1/2011	11	11
6/1/2011	11	11
6/1/2011	7	7
6/1/2011	5	17
6/2/2011	7	7
6/3/2011	14	14
6/3/2011	7	7
6/5/2011	5	5
6/5/2011	17	16
6/6/2011	7	14
6/6/2011	17	14
6/7/2011	2	2
6/7/2011	13	13
6/7/2011	13	13
6/8/2011	17	11
6/10/2011	11	11
6/12/2011	3	3
6/12/2011	11	16
6/13/2011	7	7
6/14/2011	17	17
6/14/2011	17	17
6/14/2011	16	16
6/15/2011	11	11
6/15/2011	16	16
6/15/2011	16	16
6/15/2011	7	7
6/15/2011	17	17
6/15/2011	17	17
6/15/2011	17	17
6/18/2011	11	11
6/18/2011	16	4
6/20/2011	2	2
6/20/2011	17	2
6/23/2011	17	11
6/23/2011	11	17
6/24/2011	17	11
6/25/2011	2	2
6/26/2011	17	16
6/29/2011	14	16
7/1/2011	16	14
7/2/2011	2	10
7/2/2011	17	10
7/5/2011	11	7
7/5/2011	5	14
7/5/2011	14	14
7/6/2011	5	16
7/8/2011	14	14
7/12/2011	7	14
7/12/2011	7	14
7/14/2011	16	12
7/15/2011	17	17
7/17/2011	14	2
7/18/2011	1	2
7/18/2011	7	7
7/18/2011	1	2
7/19/2011	12	10
7/19/2011	2	1
7/20/2011	13	13
7/20/2011	3	3
7/20/2011	13	13
7/20/2011	14	14
7/21/2011	6	6
7/21/2011	6	6
7/27/2011	14	7
7/27/2011	14	7
7/30/2011	14	14
7/31/2011	2	13
8/1/2011	6	6
8/1/2011	3	3
8/1/2011	6	6
8/1/2011	6	6
8/1/2011	14	5
8/1/2011	7	7
8/1/2011	9	9
8/3/2011	17	17
8/3/2011	17	17
8/4/2011	12	10
8/5/2011	16	16
8/8/2011	10	17
8/8/2011	10	17
8/8/2011	7	7
8/10/2011	7	7
8/10/2011	7	7
8/10/2011	10	2
8/13/2011	17	4
8/13/2011	17	17
8/13/2011	17	17
8/17/2011	17	12
8/17/2011	5	14
8/18/2011	2	17
8/19/2011	2	2
8/19/2011	2	2
8/19/2011	10	10
8/19/2011	10	10
8/19/2011	10	10
8/19/2011	10	10
8/19/2011	10	10
8/19/2011	10	10
8/19/2011	10	10
8/19/2011	10	10
8/19/2011	2	2
8/20/2011	10	10
8/20/2011	16	16
8/22/2011	7	13
8/22/2011	17	10
8/22/2011	16	16
8/22/2011	14	16
8/22/2011	16	16
8/22/2011	16	16
8/23/2011	16	11
8/23/2011	17	4
8/24/2011	7	16
8/24/2011	7	16
8/24/2011	7	16
8/24/2011	7	16
8/24/2011	7	16
8/26/2011	16	7
8/26/2011	3	10
8/29/2011	7	7
8/29/2011	2	4
8/29/2011	10	10
8/30/2011	17	14
8/30/2011	2	2
8/30/2011	17	14
9/1/2011	7	3
9/5/2011	2	10
9/5/2011	16	17
9/7/2011	2	2
9/9/2011	7	6
9/12/2011	13	5
9/13/2011	5	14
9/15/2011	16	16
9/16/2011	17	17
9/17/2011	2	2
9/20/2011	5	14
9/20/2011	14	7
9/20/2011	14	14
9/20/2011	11	14
9/20/2011	14	7
9/20/2011	16	16
9/21/2011	16	7
9/21/2011	16	7
9/23/2011	7	7
9/28/2011	14	3
9/28/2011	14	3
9/28/2011	14	3
10/2/2011	13	13
10/4/2011	16	7
10/4/2011	2	6
10/8/2011	16	3
10/9/2011	5	6
10/10/2011	10	17
10/10/2011	11	11
10/10/2011	14	17
10/10/2011	14	17
10/12/2011	3	3
10/14/2011	2	7
10/15/2011	7	7
10/15/2011	7	9
10/16/2011	11	11
10/28/2011	11	6
10/29/2011	17	6
10/31/2011	14	5
11/1/2011	8	8
11/10/2011	14	5
11/10/2011	14	5
11/11/2011	16	3
11/14/2011	6	7
11/14/2011	5	5
11/15/2011	10	11
11/15/2011	7	2
11/15/2011	11	3
11/16/2011	17	17
11/20/2011	13	13
11/20/2011	7	7
11/22/2011	17	7
11/25/2011	17	17
11/26/2011	11	3
11/30/2011	7	14
11/30/2011	7	14
11/30/2011	7	14
11/30/2011	16	6
11/30/2011	11	15
11/30/2011	16	6
11/30/2011	5	14
12/1/2011	17	17
12/1/2011	6	6
12/1/2011	16	16
12/3/2011	9	2
12/5/2011	9	9
12/5/2011	17	17
12/5/2011	9	9
12/6/2011	1	1
12/6/2011	1	1
12/7/2011	13	13
12/7/2011	1	1
12/7/2011	1	1
12/7/2011	17	5
12/7/2011	17	16
12/7/2011	1	1
12/7/2011	1	1
12/7/2011	13	13
12/7/2011	13	13
12/7/2011	13	13
12/7/2011	13	13
12/7/2011	13	13
12/7/2011	1	1
12/8/2011	9	9
12/9/2011	6	3
12/9/2011	16	16
12/10/2011	14	14
12/12/2011	14	7
12/12/2011	2	2
12/12/2011	2	2
12/14/2011	2	2
12/14/2011	2	2
12/14/2011	2	2
12/14/2011	2	2
12/14/2011	2	2
12/14/2011	17	2
12/14/2011	3	3
12/14/2011	3	3
12/14/2011	17	17
12/14/2011	2	2
12/14/2011	2	2
12/14/2011	2	2
12/14/2011	2	2
12/14/2011	17	17
12/14/2011	2	2
12/14/2011	2	2
12/14/2011	2	2
12/14/2011	11	2
12/14/2011	2	2
12/14/2011	8	3
12/14/2011	8	3
12/14/2011	8	3
12/14/2011	11	2
12/15/2011	11	17
12/15/2011	3	3
12/15/2011	9	9
12/15/2011	11	11
12/16/2011	7	17
12/16/2011	14	16
12/16/2011	3	3
12/16/2011	3	3
12/16/2011	3	3
12/17/2011	14	14
12/17/2011	14	14
12/20/2011	7	7
12/21/2011	17	14
12/21/2011	14	9
12/21/2011	15	5
12/21/2011	11	17
12/22/2011	17	17
12/25/2011	14	14
12/25/2011	11	6
12/26/2011	7	7
12/26/2011	7	7
12/26/2011	7	7
12/26/2011	7	7
12/26/2011	7	7
12/31/2011	2	7
12/31/2011	2	7
12/31/2011	2	7
12/31/2011	2	7
1/1/2012	13	3
1/1/2012	6	6
1/1/2012	14	14
1/1/2012	6	6
1/1/2012	4	9
1/1/2012	9	9
1/1/2012	14	14
1/1/2012	9	6
1/5/2012	3	3
1/5/2012	3	6
1/6/2012	14	14
1/7/2012	17	13
1/8/2012	17	16
1/8/2012	17	16
1/8/2012	17	2
1/9/2012	16	7
1/9/2012	16	7
1/9/2012	16	7
1/9/2012	16	7
1/9/2012	16	7
1/9/2012	16	7
1/9/2012	16	7
1/10/2012	17	16
1/10/2012	5	5
1/10/2012	17	6
1/12/2012	14	11
1/12/2012	14	11
1/12/2012	16	16
1/12/2012	7	7
1/12/2012	14	11
1/13/2012	6	9
1/14/2012	9	9
1/14/2012	9	9
1/14/2012	16	16
1/15/2012	7	2
1/16/2012	9	2
1/16/2012	9	2
1/16/2012	16	11
1/18/2012	17	16
1/20/2012	17	10
1/20/2012	11	17
1/20/2012	11	17
1/20/2012	11	17
1/22/2012	11	11
1/23/2012	17	17
1/24/2012	14	14
1/24/2012	14	14
1/24/2012	14	14
1/25/2012	3	2
1/25/2012	3	2
1/25/2012	4	7
1/26/2012	3	3
1/26/2012	3	3
1/27/2012	7	7
1/29/2012	5	14
1/31/2012	9	9
1/31/2012	17	17
2/1/2012	11	11
2/1/2012	16	16
2/5/2012	17	17
2/6/2012	3	16
2/10/2012	16	16
2/10/2012	11	5
2/11/2012	14	14
2/14/2012	11	11
2/14/2012	11	11
2/15/2012	5	5
2/15/2012	14	5
2/15/2012	17	16
2/15/2012	17	16
2/16/2012	17	16
2/16/2012	17	16
2/17/2012	14	14
2/20/2012	11	7
2/20/2012	16	16
2/21/2012	2	2
2/24/2012	10	2
2/26/2012	17	17
2/28/2012	17	11
2/28/2012	17	11
2/28/2012	17	11
2/28/2012	17	11
2/28/2012	17	11
2/29/2012	5	17
2/29/2012	5	17
3/1/2012	14	14
3/2/2012	14	14
3/2/2012	14	14
3/2/2012	14	14
3/2/2012	14	14
3/5/2012	7	9
3/5/2012	7	9
3/6/2012	5	5
3/7/2012	16	16
3/8/2012	9	9
3/8/2012	9	9
3/9/2012	5	5
3/12/2012	7	6
3/13/2012	2	2
3/13/2012	7	17
3/14/2012	7	9
3/15/2012	11	16
3/16/2012	16	16
3/16/2012	16	16
3/17/2012	14	14
3/19/2012	5	5
3/19/2012	6	6
3/19/2012	3	3
3/20/2012	5	5
3/20/2012	5	5
3/20/2012	5	5
3/23/2012	14	14
3/23/2012	14	5
3/26/2012	17	7
3/27/2012	17	11
3/28/2012	2	12
3/28/2012	2	12
3/28/2012	2	12
3/28/2012	11	7
3/28/2012	2	12
3/28/2012	2	12
3/28/2012	2	12
3/30/2012	11	11
3/31/2012	17	17
4/1/2012	1	1
4/4/2012	16	17
4/4/2012	11	11
4/4/2012	14	3
4/12/2012	4	4
4/12/2012	4	4
4/12/2012	4	4
4/12/2012	4	4
4/12/2012	4	4
4/17/2012	2	2
4/19/2012	11	11
4/19/2012	7	17
4/19/2012	13	11
4/20/2012	11	11
4/20/2012	17	16
4/20/2012	16	17
4/21/2012	11	6
4/21/2012	6	16
4/23/2012	10	2
4/24/2012	7	13
4/24/2012	2	2
4/24/2012	9	3
4/24/2012	16	16
4/25/2012	7	7
4/25/2012	10	10
4/25/2012	7	7
4/25/2012	16	6
4/28/2012	9	9
5/1/2012	14	4
5/1/2012	7	9
5/1/2012	7	9
5/4/2012	17	17
5/4/2012	6	6
5/4/2012	6	6
5/4/2012	6	6
5/4/2012	6	6
5/4/2012	6	6
5/4/2012	6	6
5/6/2012	9	4
5/9/2012	7	14
5/10/2012	6	6
5/10/2012	17	17
5/10/2012	14	14
5/14/2012	10	10
5/15/2012	14	17
5/20/2012	9	4
5/20/2012	7	9
5/20/2012	5	14
5/20/2012	14	5
5/20/2012	9	4
5/20/2012	17	3
5/22/2012	3	3
5/25/2012	5	14
[truncated: 1,088 more rows]
