# Supplementary material for: Livestock trade network: potential for disease transmission and implications for risk-based surveillance on the island of Mayotte
Source: Sci Rep. 2018 Aug 1;8:11550. doi: 10.1038/s41598-018-29999-y (PMC6070536; doi:10.1038/s41598-018-29999-y)
Supplement: Supplementary file 3 — Supplementary Information 2 [file 41598_2018_29999_MOESM3_ESM.csv]

Date	Exit.commune	Entry.commune
1/15/2007	7	17
1/15/2007	7	17
1/15/2007	7	17
1/17/2007	11	16
1/17/2007	7	4
1/18/2007	13	11
1/18/2007	13	11
1/18/2007	13	11
1/18/2007	13	11
1/19/2007	7	14
1/19/2007	17	4
1/22/2007	3	11
1/22/2007	3	11
1/25/2007	3	8
1/25/2007	3	8
1/25/2007	3	8
1/25/2007	3	8
1/25/2007	3	8
1/25/2007	14	16
1/25/2007	17	16
1/30/2007	3	11
1/30/2007	3	11
2/12/2007	7	14
2/14/2007	7	14
2/14/2007	7	14
2/14/2007	3	16
2/16/2007	17	16
2/22/2007	17	17
2/28/2007	14	17
2/28/2007	14	17
3/1/2007	1	13
3/1/2007	1	13
3/1/2007	1	13
3/1/2007	1	13
3/1/2007	1	13
3/2/2007	7	11
3/6/2007	7	11
3/7/2007	13	7
3/7/2007	13	7
3/7/2007	13	7
3/8/2007	17	16
3/8/2007	17	16
3/9/2007	11	3
3/14/2007	11	17
3/19/2007	2	7
3/19/2007	2	7
3/19/2007	2	7
3/20/2007	2	7
3/20/2007	2	7
3/20/2007	2	2
3/21/2007	2	15
3/21/2007	5	2
3/21/2007	2	2
3/21/2007	14	2
3/22/2007	17	7
3/22/2007	16	17
3/23/2007	9	3
3/23/2007	11	9
3/26/2007	11	9
3/26/2007	11	9
3/27/2007	5	2
3/28/2007	7	14
3/29/2007	3	15
3/30/2007	14	14
3/30/2007	14	16
3/30/2007	11	16
3/30/2007	14	11
4/2/2007	11	13
4/2/2007	11	13
4/4/2007	3	16
4/12/2007	17	1
4/12/2007	17	13
4/13/2007	7	16
4/18/2007	11	11
4/18/2007	11	16
4/18/2007	11	11
4/18/2007	14	5
4/25/2007	17	16
4/25/2007	2	14
4/26/2007	16	16
4/26/2007	11	3
4/26/2007	16	16
5/2/2007	3	11
5/2/2007	3	11
5/4/2007	11	11
5/7/2007	16	11
5/9/2007	17	11
5/10/2007	7	6
5/14/2007	11	9
5/15/2007	16	7
5/21/2007	16	11
5/21/2007	17	13
5/22/2007	11	3
5/22/2007	11	3
5/22/2007	11	3
5/31/2007	4	3
5/31/2007	11	17
5/31/2007	4	3
6/1/2007	17	16
6/1/2007	17	16
6/1/2007	10	2
6/1/2007	10	2
6/5/2007	17	16
6/5/2007	17	16
6/5/2007	17	16
6/5/2007	17	16
6/5/2007	17	16
6/5/2007	17	16
6/5/2007	17	14
6/5/2007	17	14
6/7/2007	7	14
6/7/2007	7	14
6/8/2007	11	16
6/12/2007	17	7
6/12/2007	17	7
6/12/2007	17	7
6/12/2007	17	7
6/12/2007	2	11
6/12/2007	2	11
6/12/2007	16	7
6/12/2007	16	7
6/12/2007	17	7
6/12/2007	17	7
6/12/2007	17	7
6/12/2007	17	7
6/14/2007	13	11
6/15/2007	11	4
6/19/2007	11	11
6/21/2007	2	15
6/21/2007	9	4
6/21/2007	11	9
6/21/2007	14	9
6/22/2007	5	2
6/24/2007	17	17
6/24/2007	14	17
6/29/2007	16	11
6/29/2007	7	16
6/29/2007	7	16
7/3/2007	16	16
7/5/2007	11	2
7/5/2007	11	2
7/5/2007	11	2
7/5/2007	11	4
7/5/2007	2	2
7/5/2007	2	2
7/6/2007	14	16
7/10/2007	11	2
7/10/2007	17	11
7/12/2007	11	4
7/12/2007	11	7
7/13/2007	13	1
7/13/2007	11	11
7/13/2007	11	11
7/17/2007	6	16
7/17/2007	14	11
7/25/2007	11	17
7/25/2007	17	1
7/26/2007	7	8
7/26/2007	11	17
7/26/2007	11	9
7/26/2007	11	8
7/26/2007	14	17
7/27/2007	2	1
7/27/2007	2	1
7/27/2007	11	8
7/27/2007	16	13
7/30/2007	11	15
7/30/2007	11	15
7/30/2007	11	9
7/30/2007	11	1
8/3/2007	2	14
8/3/2007	11	16
8/6/2007	5	8
8/7/2007	11	16
8/7/2007	17	1
8/8/2007	7	16
8/9/2007	16	15
8/9/2007	11	7
8/9/2007	16	2
8/10/2007	17	11
8/10/2007	11	16
8/14/2007	17	16
8/16/2007	5	1
8/16/2007	14	1
8/16/2007	6	7
8/16/2007	6	7
8/17/2007	6	4
8/17/2007	7	12
8/17/2007	7	12
8/17/2007	17	8
8/17/2007	17	4
8/23/2007	10	13
8/23/2007	10	13
8/23/2007	17	13
8/24/2007	16	2
8/24/2007	16	17
8/24/2007	17	16
8/30/2007	7	17
8/30/2007	7	17
9/6/2007	16	14
9/7/2007	17	16
9/7/2007	7	1
9/7/2007	11	1
9/10/2007	17	7
9/13/2007	11	16
10/1/2007	11	2
10/17/2007	7	11
10/19/2007	14	17
10/19/2007	14	17
10/19/2007	17	14
10/26/2007	13	16
10/26/2007	13	16
10/26/2007	17	5
11/2/2007	5	17
11/2/2007	17	2
11/8/2007	4	14
11/8/2007	17	14
11/8/2007	17	14
11/8/2007	5	14
11/8/2007	7	14
11/8/2007	11	14
11/8/2007	17	14
11/15/2007	17	17
11/15/2007	11	16
11/16/2007	11	16
11/19/2007	11	2
11/19/2007	11	2
11/23/2007	16	9
12/5/2007	7	15
12/5/2007	7	15
12/5/2007	11	9
12/13/2007	3	14
12/24/2007	16	17
1/4/2008	14	15
1/4/2008	17	16
1/10/2008	17	9
1/16/2008	11	17
1/18/2008	14	6
1/18/2008	11	11
1/25/2008	16	14
1/30/2008	14	9
1/30/2008	14	9
1/30/2008	14	9
1/30/2008	9	17
2/1/2008	17	14
2/4/2008	13	1
2/4/2008	13	1
2/5/2008	7	11
2/8/2008	11	17
2/8/2008	17	12
2/8/2008	17	12
2/8/2008	3	2
2/8/2008	2	11
2/8/2008	11	17
2/10/2008	7	7
2/10/2008	7	7
2/10/2008	7	7
2/10/2008	7	7
2/10/2008	7	7
2/10/2008	7	7
2/13/2008	11	14
2/13/2008	11	14
2/14/2008	11	17
2/14/2008	11	17
2/19/2008	10	8
2/19/2008	6	16
2/26/2008	17	16
2/29/2008	9	17
2/29/2008	9	17
2/29/2008	9	17
3/4/2008	7	16
3/6/2008	8	17
3/6/2008	8	17
3/13/2008	9	7
3/14/2008	6	15
3/19/2008	17	2
3/20/2008	17	17
3/20/2008	17	17
3/20/2008	17	17
3/20/2008	14	16
3/20/2008	14	16
3/27/2008	5	17
3/27/2008	5	17
3/28/2008	11	11
4/3/2008	2	17
4/3/2008	10	8
4/4/2008	16	17
4/4/2008	14	16
4/4/2008	14	16
4/10/2008	13	17
4/10/2008	11	7
4/10/2008	13	17
4/10/2008	11	7
4/10/2008	14	9
4/10/2008	13	17
4/10/2008	13	17
4/11/2008	14	16
4/17/2008	7	14
4/17/2008	11	7
4/17/2008	17	14
4/17/2008	11	13
4/17/2008	14	3
4/17/2008	11	7
4/18/2008	7	16
4/19/2008	7	16
4/20/2008	17	14
4/21/2008	5	3
4/21/2008	16	11
4/21/2008	17	14
4/21/2008	17	14
4/21/2008	17	14
4/25/2008	3	17
4/26/2008	17	16
5/6/2008	7	9
5/6/2008	2	14
5/6/2008	3	13
5/6/2008	17	16
5/6/2008	7	9
5/6/2008	14	2
5/7/2008	11	16
5/9/2008	7	16
5/9/2008	13	16
5/9/2008	13	16
5/9/2008	13	16
5/19/2008	11	15
5/19/2008	16	15
5/21/2008	11	15
5/22/2008	16	14
5/23/2008	9	7
5/23/2008	9	7
5/23/2008	9	7
5/23/2008	9	7
5/23/2008	9	7
5/23/2008	7	14
5/23/2008	9	7
5/29/2008	4	11
5/30/2008	7	3
5/30/2008	5	6
5/30/2008	5	6
5/30/2008	7	11
5/30/2008	7	11
5/30/2008	7	3
5/31/2008	11	11
6/4/2008	17	16
6/13/2008	17	16
6/13/2008	5	5
6/13/2008	14	8
6/13/2008	14	8
6/13/2008	17	16
6/13/2008	17	16
6/17/2008	17	3
6/17/2008	11	7
6/17/2008	11	11
6/17/2008	11	7
6/18/2008	17	9
6/18/2008	17	9
6/19/2008	17	16
6/20/2008	11	8
6/20/2008	11	8
6/25/2008	11	5
6/25/2008	14	9
6/26/2008	5	12
6/27/2008	11	16
6/27/2008	7	8
6/27/2008	9	17
7/1/2008	7	6
7/1/2008	11	7
7/1/2008	11	7
7/1/2008	16	7
7/1/2008	16	7
7/1/2008	11	7
7/1/2008	11	7
7/2/2008	16	17
7/2/2008	16	17
7/2/2008	8	11
7/2/2008	8	11
7/2/2008	11	8
7/3/2008	17	1
7/3/2008	16	11
7/3/2008	17	5
7/3/2008	8	14
7/7/2008	14	16
7/7/2008	16	14
7/7/2008	11	3
7/7/2008	11	3
7/7/2008	11	3
7/9/2008	7	17
7/9/2008	7	17
7/9/2008	7	17
7/10/2008	3	11
7/10/2008	7	4
7/10/2008	7	4
7/10/2008	3	11
7/11/2008	7	1
7/11/2008	11	16
7/11/2008	11	16
7/12/2008	8	2
7/12/2008	8	2
7/12/2008	11	17
7/12/2008	11	17
7/12/2008	11	17
7/12/2008	11	17
7/12/2008	11	17
7/12/2008	11	17
7/12/2008	11	17
7/12/2008	11	17
7/12/2008	11	17
7/12/2008	11	17
7/12/2008	11	17
7/12/2008	11	17
7/12/2008	11	17
7/12/2008	11	17
7/12/2008	11	17
7/12/2008	11	17
7/12/2008	11	17
7/12/2008	11	17
7/12/2008	11	17
7/12/2008	11	17
7/12/2008	11	17
7/12/2008	11	17
7/12/2008	11	17
7/12/2008	11	17
7/12/2008	11	17
7/12/2008	11	17
7/12/2008	11	17
7/12/2008	11	17
7/12/2008	11	17
7/12/2008	11	17
7/15/2008	3	3
7/15/2008	17	16
7/16/2008	7	16
7/16/2008	17	4
7/16/2008	17	4
7/16/2008	7	16
7/16/2008	11	16
7/16/2008	11	16
7/16/2008	11	16
7/17/2008	16	7
7/17/2008	16	7
7/17/2008	7	14
7/18/2008	7	15
7/18/2008	7	15
7/18/2008	17	16
7/21/2008	7	17
7/21/2008	7	17
7/21/2008	7	17
7/21/2008	7	17
7/21/2008	7	17
7/21/2008	7	17
7/21/2008	7	17
7/22/2008	7	16
7/22/2008	7	16
7/22/2008	17	11
7/22/2008	7	16
7/22/2008	7	16
7/23/2008	14	11
7/24/2008	10	6
7/25/2008	17	11
7/25/2008	17	11
7/25/2008	16	1
7/25/2008	16	1
7/25/2008	16	1
7/25/2008	17	16
7/25/2008	17	16
7/25/2008	17	16
7/26/2008	11	16
7/26/2008	11	16
7/29/2008	17	2
7/29/2008	7	8
7/29/2008	7	8
7/30/2008	16	3
7/30/2008	16	3
7/30/2008	7	17
7/30/2008	7	17
7/30/2008	16	3
7/30/2008	16	3
8/1/2008	14	11
8/2/2008	7	8
8/2/2008	7	8
8/3/2008	11	16
8/4/2008	6	8
8/5/2008	11	16
8/5/2008	11	3
8/6/2008	3	8
8/6/2008	11	11
8/7/2008	17	11
8/7/2008	17	8
8/7/2008	11	17
8/7/2008	17	8
8/7/2008	11	17
8/7/2008	17	11
8/8/2008	17	15
8/8/2008	17	15
8/10/2008	9	4
8/11/2008	5	17
8/11/2008	16	6
8/11/2008	9	7
8/11/2008	11	4
8/12/2008	11	17
8/12/2008	11	17
8/12/2008	11	17
8/12/2008	7	2
8/12/2008	11	17
8/12/2008	7	2
8/13/2008	14	5
8/13/2008	11	5
8/13/2008	11	11
8/14/2008	9	15
8/14/2008	9	15
8/14/2008	11	8
8/14/2008	11	8
8/14/2008	11	8
8/14/2008	11	16
8/14/2008	11	8
8/14/2008	9	15
8/14/2008	11	8
8/15/2008	13	16
8/18/2008	2	8
8/21/2008	11	2
8/21/2008	17	16
8/22/2008	11	11
8/22/2008	11	11
8/26/2008	13	17
8/26/2008	10	6
8/26/2008	10	6
8/27/2008	7	7
8/27/2008	8	16
8/27/2008	8	11
8/27/2008	16	7
8/27/2008	16	7
8/27/2008	16	7
8/27/2008	16	7
8/27/2008	16	7
8/27/2008	16	7
8/27/2008	16	7
8/27/2008	16	7
8/27/2008	16	7
8/27/2008	16	7
8/27/2008	16	7
8/27/2008	16	7
8/27/2008	16	7
8/27/2008	16	7
8/27/2008	16	7
8/27/2008	16	7
8/27/2008	16	7
8/27/2008	16	7
8/27/2008	16	7
8/27/2008	16	7
8/28/2008	7	10
8/29/2008	17	7
8/29/2008	6	16
8/29/2008	6	16
8/29/2008	16	5
8/29/2008	16	5
9/3/2008	14	2
9/3/2008	11	7
9/3/2008	4	16
9/3/2008	7	7
9/3/2008	11	7
9/4/2008	17	16
9/9/2008	4	15
9/12/2008	11	17
9/15/2008	7	9
9/15/2008	7	13
9/15/2008	7	13
9/15/2008	7	9
9/16/2008	11	11
9/18/2008	17	6
9/18/2008	17	6
9/18/2008	17	6
9/26/2008	11	3
9/29/2008	3	8
10/9/2008	14	9
10/9/2008	6	2
10/9/2008	6	2
10/10/2008	14	9
10/10/2008	14	9
10/10/2008	14	9
10/10/2008	14	9
10/13/2008	6	11
10/13/2008	6	11
10/13/2008	6	11
10/13/2008	6	11
10/13/2008	6	11
10/13/2008	6	11
10/15/2008	17	14
10/15/2008	17	14
10/15/2008	17	14
10/15/2008	17	14
10/15/2008	11	9
10/16/2008	2	8
10/16/2008	2	8
10/16/2008	11	15
10/16/2008	2	8
10/16/2008	11	15
10/16/2008	2	8
10/17/2008	14	17
10/17/2008	3	8
10/17/2008	3	8
10/20/2008	7	14
10/20/2008	7	14
10/21/2008	16	17
10/21/2008	16	17
10/21/2008	11	8
10/21/2008	9	4
10/23/2008	14	16
10/24/2008	7	16
10/24/2008	11	15
10/29/2008	11	7
10/29/2008	11	7
10/30/2008	2	17
10/31/2008	17	14
10/31/2008	11	2
10/31/2008	2	11
10/31/2008	11	2
11/5/2008	17	2
11/5/2008	14	13
11/5/2008	14	13
11/10/2008	17	7
11/10/2008	14	16
11/10/2008	14	16
11/10/2008	14	8
11/13/2008	5	9
11/14/2008	14	2
11/14/2008	11	2
11/18/2008	17	16
11/24/2008	7	11
11/26/2008	14	8
12/4/2008	11	17
12/5/2008	16	2
12/5/2008	16	2
12/8/2008	11	1
12/8/2008	11	1
12/8/2008	11	2
12/10/2008	11	11
12/10/2008	11	7
12/10/2008	14	6
12/10/2008	14	6
12/10/2008	17	11
12/10/2008	17	11
12/12/2008	11	8
12/12/2008	11	8
12/12/2008	11	8
12/12/2008	11	8
12/17/2008	16	11
12/17/2008	16	11
12/17/2008	7	4
12/17/2008	7	4
12/17/2008	3	15
12/17/2008	3	15
12/17/2008	7	4
12/17/2008	7	4
12/17/2008	3	15
12/17/2008	3	15
12/18/2008	17	16
12/18/2008	17	16
12/18/2008	16	15
12/18/2008	16	15
12/22/2008	16	7
12/22/2008	16	7
12/22/2008	14	15
12/22/2008	14	15
12/22/2008	16	7
12/22/2008	16	7
12/23/2008	14	14
12/23/2008	14	11
12/23/2008	2	16
12/23/2008	2	16
12/24/2008	7	15
12/24/2008	7	15
12/24/2008	16	11
12/24/2008	16	11
12/30/2008	7	15
12/30/2008	7	15
12/30/2008	7	15
12/30/2008	7	15
12/30/2008	7	17
12/30/2008	7	17
1/6/2009	17	7
1/6/2009	17	7
1/6/2009	17	7
1/6/2009	17	7
1/7/2009	17	16
1/7/2009	17	16
1/7/2009	17	16
1/7/2009	17	16
1/7/2009	17	16
1/7/2009	17	16
1/8/2009	11	11
1/8/2009	11	14
1/13/2009	17	2
1/13/2009	17	2
1/13/2009	6	11
1/14/2009	7	7
1/14/2009	7	7
1/14/2009	7	7
1/14/2009	7	7
1/16/2009	7	7
1/16/2009	7	12
1/16/2009	7	7
1/20/2009	7	17
1/20/2009	17	6
1/21/2009	7	7
1/21/2009	7	7
1/22/2009	7	10
1/22/2009	7	10
1/23/2009	7	11
2/2/2009	6	5
2/2/2009	6	5
2/3/2009	4	16
2/4/2009	3	14
2/9/2009	16	9
2/9/2009	7	14
2/10/2009	7	17
2/10/2009	7	17
2/10/2009	7	17
2/10/2009	7	17
2/10/2009	7	17
2/10/2009	16	6
2/10/2009	16	6
2/10/2009	16	6
2/10/2009	16	6
2/10/2009	16	6
2/10/2009	7	17
2/10/2009	16	6
2/10/2009	7	17
2/10/2009	16	6
2/10/2009	16	6
2/10/2009	16	6
2/10/2009	7	17
2/10/2009	16	6
2/10/2009	16	6
2/11/2009	12	10
2/11/2009	12	10
2/11/2009	12	10
2/11/2009	12	10
2/11/2009	12	10
2/12/2009	17	11
2/12/2009	17	11
2/17/2009	7	8
2/19/2009	10	8
2/19/2009	17	16
2/20/2009	6	12
2/20/2009	6	12
2/24/2009	17	6
2/26/2009	7	10
2/26/2009	7	10
2/27/2009	4	7
2/27/2009	4	7
2/27/2009	13	15
2/27/2009	4	7
3/4/2009	2	3
3/4/2009	3	2
3/5/2009	11	9
3/6/2009	14	14
3/9/2009	11	16
3/11/2009	5	6
3/11/2009	11	8
3/12/2009	17	2
3/12/2009	14	7
3/12/2009	17	2
3/12/2009	17	2
3/12/2009	7	11
3/13/2009	7	11
3/17/2009	10	2
3/17/2009	10	15
3/22/2009	11	11
3/31/2009	2	10
4/2/2009	9	8
4/2/2009	9	8
4/3/2009	11	7
4/3/2009	11	14
4/10/2009	11	11
4/14/2009	2	10
4/14/2009	2	10
4/14/2009	2	10
4/14/2009	2	10
4/14/2009	2	10
4/14/2009	2	10
4/14/2009	2	10
4/14/2009	2	10
4/14/2009	2	10
4/16/2009	4	16
4/16/2009	10	16
4/16/2009	11	7
4/16/2009	4	16
4/17/2009	7	11
4/20/2009	7	9
4/22/2009	3	15
4/23/2009	14	8
4/24/2009	16	16
4/30/2009	7	10
4/30/2009	5	12
4/30/2009	11	16
4/30/2009	7	10
5/6/2009	12	15
5/7/2009	7	16
5/7/2009	11	9
5/7/2009	16	16
5/12/2009	14	17
5/12/2009	16	7
5/12/2009	14	17
5/12/2009	14	16
5/12/2009	14	16
5/12/2009	16	7
5/14/2009	11	15
5/15/2009	11	9
5/18/2009	17	15
5/18/2009	17	7
5/18/2009	11	15
5/20/2009	17	17
5/20/2009	17	2
5/28/2009	3	15
5/28/2009	3	15
5/29/2009	10	1
6/3/2009	11	11
6/3/2009	11	11
6/3/2009	16	3
6/3/2009	17	13
6/5/2009	16	14
6/9/2009	2	1
6/11/2009	3	8
6/11/2009	13	11
6/11/2009	11	11
6/11/2009	3	8
6/11/2009	11	11
6/12/2009	14	2
6/14/2009	11	11
6/16/2009	2	16
6/18/2009	16	11
6/18/2009	17	3
6/18/2009	17	3
6/18/2009	17	3
6/19/2009	7	16
6/19/2009	7	16
6/19/2009	17	16
6/23/2009	1	15
6/24/2009	17	14
6/25/2009	14	16
6/25/2009	11	15
6/25/2009	14	16
6/26/2009	2	1
6/27/2009	11	11
6/30/2009	17	14
6/30/2009	17	14
6/30/2009	17	14
6/30/2009	17	14
6/30/2009	17	14
6/30/2009	17	14
6/30/2009	17	14
7/2/2009	11	3
7/2/2009	11	14
7/2/2009	7	4
7/2/2009	11	16
7/3/2009	11	14
7/3/2009	17	14
7/3/2009	17	14
7/3/2009	17	14
7/3/2009	17	14
7/3/2009	17	14
7/3/2009	17	14
7/3/2009	17	14
7/3/2009	11	16
7/3/2009	11	16
7/3/2009	11	14
7/3/2009	17	14
7/7/2009	17	2
7/9/2009	15	1
7/9/2009	13	1
7/9/2009	7	1
7/9/2009	10	17
7/9/2009	10	17
7/9/2009	14	16
7/9/2009	7	17
7/9/2009	11	1
7/9/2009	14	16
7/9/2009	6	17
7/9/2009	7	17
7/9/2009	4	15
7/9/2009	7	15
7/9/2009	11	16
7/16/2009	4	15
7/16/2009	5	12
7/16/2009	11	15
7/17/2009	9	15
7/17/2009	9	15
7/20/2009	11	8
7/20/2009	17	7
7/20/2009	11	8
7/20/2009	17	7
7/22/2009	2	2
7/23/2009	6	15
7/23/2009	6	15
7/23/2009	11	15
7/23/2009	11	8
7/23/2009	11	15
7/23/2009	11	8
7/25/2009	7	16
7/25/2009	7	16
7/27/2009	7	1
7/27/2009	10	11
7/27/2009	2	11
7/28/2009	11	11
7/28/2009	11	11
7/29/2009	5	17
7/29/2009	5	17
7/30/2009	14	16
7/30/2009	7	5
7/30/2009	14	16
7/30/2009	11	9
7/30/2009	10	11
7/31/2009	11	12
7/31/2009	17	12
7/31/2009	17	12
8/4/2009	7	11
8/5/2009	17	16
8/6/2009	17	15
8/6/2009	7	15
8/6/2009	16	15
8/6/2009	7	15
8/6/2009	7	15
8/7/2009	17	5
8/7/2009	17	5
8/7/2009	14	17
8/7/2009	14	5
8/7/2009	17	5
8/9/2009	7	9
8/10/2009	7	16
8/12/2009	17	15
8/12/2009	15	17
8/12/2009	17	15
8/12/2009	11	15
8/12/2009	17	15
8/12/2009	17	15
8/13/2009	7	11
8/14/2009	3	16
8/14/2009	3	16
8/14/2009	11	17
8/18/2009	14	17
8/20/2009	14	6
8/21/2009	7	16
8/27/2009	3	15
8/27/2009	17	9
8/27/2009	16	6
8/27/2009	16	6
8/27/2009	16	6
8/27/2009	16	6
8/28/2009	5	9
8/31/2009	11	17
9/2/2009	17	15
9/5/2009	17	3
9/9/2009	17	16
9/9/2009	11	17
9/11/2009	11	14
9/11/2009	11	14
9/16/2009	11	11
9/16/2009	11	11
9/16/2009	11	11
9/17/2009	14	17
9/17/2009	14	17
9/17/2009	14	17
9/18/2009	11	11
9/18/2009	11	11
9/22/2009	14	14
9/22/2009	14	14
10/2/2009	16	6
10/5/2009	11	17
10/8/2009	11	16
10/8/2009	11	16
10/9/2009	11	15
10/12/2009	11	12
10/13/2009	7	16
10/14/2009	11	15
10/14/2009	11	15
10/24/2009	17	11
10/29/2009	11	15
10/29/2009	17	15
10/29/2009	6	8
10/29/2009	13	4
10/30/2009	14	4
11/5/2009	7	6
11/5/2009	5	17
11/9/2009	3	9
11/9/2009	3	9
11/9/2009	3	9
11/9/2009	3	9
11/9/2009	3	9
11/10/2009	11	6
11/10/2009	11	4
11/10/2009	11	6
11/12/2009	14	7
11/12/2009	7	4
11/12/2009	17	11
11/12/2009	14	7
11/12/2009	7	4
11/18/2009	7	14
11/18/2009	3	11
11/18/2009	17	16
11/18/2009	3	11
11/18/2009	7	14
11/18/2009	17	16
11/21/2009	7	16
11/21/2009	11	16
11/21/2009	11	16
11/24/2009	16	14
11/24/2009	16	14
11/24/2009	9	7
11/26/2009	17	5
11/26/2009	17	5
11/26/2009	5	16
11/26/2009	5	16
11/26/2009	17	5
11/30/2009	17	16
11/30/2009	17	16
11/30/2009	17	16
12/3/2009	7	4
12/5/2009	7	13
12/5/2009	7	13
12/7/2009	7	17
12/7/2009	7	17
12/7/2009	7	14
12/7/2009	9	3
12/7/2009	9	3
12/7/2009	9	3
12/7/2009	7	14
12/7/2009	9	3
12/8/2009	17	16
12/9/2009	7	15
12/9/2009	7	3
12/9/2009	7	15
12/10/2009	17	16
12/16/2009	16	11
12/16/2009	16	11
12/17/2009	7	8
12/18/2009	9	6
12/18/2009	17	16
12/18/2009	11	16
12/21/2009	16	17
12/21/2009	16	7
12/21/2009	16	7
12/21/2009	16	7
12/21/2009	16	7
12/21/2009	16	7
12/21/2009	16	7
12/21/2009	16	7
12/21/2009	16	7
12/21/2009	16	17
12/21/2009	16	5
12/22/2009	14	14
12/25/2009	7	16
12/25/2009	11	16
12/28/2009	7	16
12/29/2009	14	11
12/30/2009	14	16
12/30/2009	17	16
1/5/2010	6	16
1/7/2010	11	9
1/7/2010	14	11
1/7/2010	6	9
1/7/2010	11	11
1/8/2010	7	6
1/8/2010	13	2
1/8/2010	17	16
1/8/2010	11	16
1/8/2010	5	8
1/9/2010	7	6
1/9/2010	17	16
1/29/2010	5	14
2/2/2010	7	9
2/2/2010	16	2
2/4/2010	7	11
2/4/2010	6	17
2/5/2010	5	17
2/10/2010	5	7
2/10/2010	17	14
2/10/2010	17	14
2/10/2010	5	7
2/18/2010	2	2
2/18/2010	2	2
2/18/2010	9	11
2/18/2010	14	11
2/19/2010	14	17
2/20/2010	14	16
2/22/2010	2	8
2/23/2010	2	2
2/26/2010	3	15
2/26/2010	17	2
2/26/2010	3	15
3/1/2010	3	17
3/1/2010	3	17
3/4/2010	14	15
3/4/2010	14	15
3/5/2010	14	6
3/6/2010	7	11
3/9/2010	13	17
3/9/2010	14	14
3/9/2010	13	17
3/9/2010	13	17
3/9/2010	14	14
3/9/2010	14	14
3/10/2010	7	7
3/10/2010	7	7
3/12/2010	14	17
3/12/2010	11	16
3/22/2010	17	2
3/24/2010	16	6
3/24/2010	16	6
3/24/2010	16	6
3/25/2010	2	8
3/26/2010	16	11
3/26/2010	16	6
3/31/2010	7	16
3/31/2010	16	11
4/1/2010	6	13
4/2/2010	16	17
4/2/2010	16	17
4/2/2010	16	17
4/2/2010	16	17
4/2/2010	16	17
4/6/2010	12	2
4/6/2010	12	2
4/8/2010	7	16
4/9/2010	17	5
4/15/2010	14	7
4/15/2010	9	7
4/15/2010	9	7
4/16/2010	11	17
4/19/2010	10	11
4/20/2010	12	7
4/21/2010	11	8
4/21/2010	11	8
4/21/2010	11	8
4/21/2010	11	8
4/22/2010	17	7
4/22/2010	17	2
4/23/2010	11	16
4/23/2010	7	4
4/23/2010	11	16
5/4/2010	16	14
5/5/2010	2	16
5/5/2010	5	15
5/6/2010	17	17
5/7/2010	2	15
5/7/2010	12	10
5/7/2010	16	15
5/10/2010	17	14
5/19/2010	14	7
5/19/2010	3	9
5/19/2010	3	3
5/19/2010	7	5
5/21/2010	17	16
5/21/2010	17	17
5/21/2010	17	17
5/21/2010	16	6
5/26/2010	7	7
5/26/2010	7	7
5/27/2010	7	7
5/28/2010	11	1
5/28/2010	2	1
6/1/2010	17	12
6/2/2010	7	15
6/2/2010	7	15
6/2/2010	7	15
6/2/2010	7	15
6/2/2010	7	15
6/4/2010	5	6
6/8/2010	14	17
6/8/2010	14	17
6/8/2010	14	17
6/8/2010	14	17
6/8/2010	16	17
6/8/2010	16	17
6/10/2010	7	17
6/10/2010	7	17
6/10/2010	7	17
6/10/2010	7	6
6/10/2010	7	17
6/10/2010	7	17
6/10/2010	7	17
6/10/2010	7	17
6/10/2010	7	17
6/10/2010	7	17
6/10/2010	7	17
6/10/2010	7	17
6/10/2010	7	17
6/10/2010	7	17
6/11/2010	14	16
6/11/2010	11	4
6/13/2010	17	11
6/17/2010	3	17
6/17/2010	7	15
6/17/2010	7	15
6/17/2010	3	17
6/17/2010	7	15
6/17/2010	16	16
6/18/2010	11	16
6/18/2010	11	16
6/22/2010	16	17
6/22/2010	16	17
6/22/2010	16	17
6/22/2010	16	17
6/22/2010	16	17
6/22/2010	16	17
6/22/2010	16	17
7/1/2010	2	15
7/1/2010	11	8
7/1/2010	3	16
7/1/2010	17	9
7/1/2010	2	15
7/2/2010	7	11
7/7/2010	11	13
7/8/2010	5	9
7/8/2010	17	16
7/8/2010	14	6
7/9/2010	11	16
7/9/2010	5	1
7/9/2010	7	15
7/9/2010	7	15
7/21/2010	10	16
7/22/2010	3	8
7/22/2010	11	1
7/22/2010	11	1
7/22/2010	14	15
7/22/2010	14	15
7/22/2010	3	8
7/22/2010	3	8
7/22/2010	11	16
7/23/2010	17	11
7/23/2010	17	11
7/23/2010	17	16
7/29/2010	5	7
7/29/2010	7	17
7/30/2010	11	16
7/30/2010	6	16
8/5/2010	14	16
8/5/2010	17	15
8/5/2010	17	7
8/5/2010	14	16
8/5/2010	14	16
8/6/2010	11	8
8/6/2010	11	8
8/10/2010	14	16
8/13/2010	3	3
8/13/2010	3	3
8/23/2010	14	16
8/24/2010	16	14
8/24/2010	16	14
8/31/2010	11	11
8/31/2010	16	17
8/31/2010	16	17
8/31/2010	16	17
9/2/2010	5	2
9/2/2010	9	6
9/7/2010	11	4
9/9/2010	2	8
9/9/2010	2	8
9/13/2010	11	14
9/13/2010	11	6
9/14/2010	9	14
9/14/2010	9	14
9/15/2010	7	14
9/15/2010	7	14
9/20/2010	17	11
9/21/2010	5	4
9/22/2010	7	17
9/28/2010	8	11
9/29/2010	7	6
9/29/2010	7	6
9/29/2010	7	6
9/29/2010	7	6
9/29/2010	7	6
9/29/2010	7	6
9/29/2010	7	6
9/30/2010	14	16
9/30/2010	4	16
10/1/2010	17	16
10/8/2010	16	7
10/8/2010	9	16
10/8/2010	17	17
10/12/2010	16	17
10/12/2010	17	2
10/15/2010	7	16
10/18/2010	7	6
10/18/2010	7	6
10/18/2010	7	6
10/27/2010	17	17
10/27/2010	11	17
11/3/2010	7	15
11/3/2010	7	15
11/3/2010	7	7
11/9/2010	17	3
11/9/2010	7	17
11/10/2010	14	6
11/10/2010	17	7
11/12/2010	7	2
11/15/2010	7	11
11/16/2010	3	11
11/16/2010	17	17
11/16/2010	17	17
11/16/2010	6	8
11/16/2010	17	5
11/16/2010	3	11
11/16/2010	3	11
11/16/2010	17	17
11/19/2010	9	14
11/19/2010	9	14
11/19/2010	9	14
11/19/2010	9	14
11/25/2010	14	17
11/25/2010	17	16
11/25/2010	17	16
11/25/2010	14	17
11/25/2010	17	16
11/26/2010	6	11
11/26/2010	6	11
11/30/2010	5	3
11/30/2010	17	13
11/30/2010	7	6
11/30/2010	17	13
11/30/2010	17	13
12/3/2010	7	6
12/3/2010	11	3
12/3/2010	7	4
12/3/2010	11	4
12/3/2010	11	4
12/3/2010	9	2
12/7/2010	6	2
12/8/2010	17	7
12/8/2010	17	7
12/8/2010	17	7
12/9/2010	11	3
12/9/2010	11	3
12/9/2010	16	7
12/9/2010	16	7
12/9/2010	16	7
12/9/2010	16	7
12/9/2010	16	7
12/9/2010	16	7
12/9/2010	16	7
12/9/2010	16	7
12/9/2010	16	7
12/9/2010	16	7
12/9/2010	11	2
12/9/2010	16	7
12/9/2010	16	7
12/9/2010	16	7
12/10/2010	17	4
12/10/2010	9	4
12/10/2010	7	4
12/10/2010	16	7
12/10/2010	16	7
12/10/2010	7	4
12/14/2010	16	7
12/14/2010	16	7
12/14/2010	16	7
12/14/2010	16	7
12/15/2010	14	17
12/16/2010	17	16
12/16/2010	17	4
12/16/2010	14	11
12/16/2010	14	11
12/16/2010	17	16
12/16/2010	5	14
12/16/2010	5	14
12/17/2010	7	1
12/17/2010	14	16
12/17/2010	16	16
12/17/2010	7	4
12/18/2010	17	11
12/18/2010	11	16
12/21/2010	14	17
12/21/2010	7	16
12/21/2010	14	3
12/21/2010	17	7
12/21/2010	17	7
12/21/2010	17	7
12/21/2010	17	7
12/21/2010	17	7
12/21/2010	7	14
12/21/2010	14	16
12/22/2010	11	3
12/23/2010	9	4
12/23/2010	11	1
12/23/2010	7	16
12/23/2010	7	16
12/24/2010	7	16
1/3/2011	16	16
1/5/2011	11	11
1/7/2011	7	3
1/7/2011	11	11
1/7/2011	11	11
1/7/2011	11	11
1/10/2011	11	11
1/11/2011	11	11
1/11/2011	16	17
1/11/2011	16	17
1/11/2011	16	17
1/11/2011	16	17
1/11/2011	16	17
1/13/2011	14	8
1/13/2011	14	8
1/14/2011	14	1
1/14/2011	11	6
1/14/2011	11	6
1/17/2011	17	5
1/17/2011	17	5
1/19/2011	11	11
1/19/2011	11	11
1/19/2011	11	11
1/19/2011	11	11
1/20/2011	17	2
1/21/2011	11	16
1/25/2011	16	2
1/26/2011	6	17
1/26/2011	14	17
1/27/2011	2	14
1/27/2011	2	14
1/27/2011	2	14
1/27/2011	2	14
1/27/2011	2	14
1/27/2011	2	14
1/27/2011	2	14
1/27/2011	11	14
1/27/2011	17	14
1/27/2011	2	14
1/27/2011	2	14
1/27/2011	2	14
1/27/2011	2	14
1/27/2011	2	14
1/28/2011	5	13
1/28/2011	6	4
2/1/2011	9	13
2/2/2011	9	13
2/2/2011	16	14
2/3/2011	14	5
2/3/2011	9	13
2/3/2011	11	11
2/3/2011	17	17
2/4/2011	11	11
2/4/2011	9	13
2/5/2011	9	13
2/6/2011	9	13
2/7/2011	9	13
2/8/2011	9	13
2/8/2011	14	2
2/8/2011	17	16
2/8/2011	17	16
2/9/2011	17	4
2/15/2011	14	16
2/17/2011	17	14
2/21/2011	17	7
2/24/2011	7	3
2/24/2011	7	3
2/24/2011	6	7
3/4/2011	14	12
3/4/2011	17	5
3/4/2011	14	12
3/4/2011	7	11
3/4/2011	7	16
3/4/2011	2	17
3/4/2011	2	17
3/4/2011	2	17
3/4/2011	2	17
3/4/2011	2	17
3/4/2011	2	17
3/9/2011	2	14
3/10/2011	11	7
3/10/2011	11	11
3/10/2011	11	11
3/10/2011	11	11
3/10/2011	7	11
3/10/2011	11	11
3/10/2011	11	11
3/16/2011	15	6
3/16/2011	15	6
3/16/2011	15	6
3/18/2011	11	11
3/18/2011	11	11
3/18/2011	17	16
3/21/2011	11	11
3/21/2011	11	11
3/21/2011	11	11
3/21/2011	11	11
3/21/2011	11	11
3/21/2011	11	11
3/21/2011	11	11
3/23/2011	7	17
3/24/2011	11	15
3/25/2011	11	6
3/28/2011	16	14
3/28/2011	11	11
3/28/2011	11	11
3/28/2011	16	14
3/28/2011	16	14
3/31/2011	11	4
4/1/2011	2	13
4/7/2011	3	9
4/8/2011	14	12
4/12/2011	14	9
4/12/2011	14	9
4/13/2011	7	4
4/14/2011	5	5
4/15/2011	14	8
4/18/2011	16	7
4/18/2011	14	17
4/22/2011	14	10
4/22/2011	17	16
4/28/2011	7	17
5/5/2011	2	4
5/6/2011	7	16
5/6/2011	15	4
5/6/2011	2	15
5/13/2011	14	11
5/13/2011	11	14
5/19/2011	16	6
5/19/2011	14	10
5/19/2011	16	6
5/19/2011	16	6
5/19/2011	17	16
5/19/2011	17	16
5/20/2011	7	17
5/26/2011	7	6
5/26/2011	7	6
5/27/2011	5	17
5/27/2011	11	16
5/27/2011	17	1
6/3/2011	2	11
6/3/2011	7	5
6/3/2011	7	4
6/3/2011	9	4
6/3/2011	7	11
6/3/2011	7	5
6/6/2011	11	11
6/6/2011	11	11
6/6/2011	11	11
6/7/2011	14	17
6/9/2011	16	4
6/9/2011	6	15
6/10/2011	17	16
6/13/2011	7	3
6/16/2011	13	5
6/17/2011	16	5
6/22/2011	17	11
6/23/2011	2	8
6/23/2011	17	11
6/23/2011	17	11
6/28/2011	17	14
6/29/2011	2	8
6/29/2011	7	16
7/1/2011	10	2
7/1/2011	16	4
7/2/2011	11	14
7/2/2011	14	16
7/4/2011	2	11
7/4/2011	2	11
7/6/2011	10	11
7/6/2011	11	10
7/6/2011	17	16
7/6/2011	17	16
7/6/2011	17	16
7/6/2011	17	12
7/6/2011	17	16
7/7/2011	3	7
7/7/2011	2	11
7/7/2011	17	4
7/7/2011	3	7
7/8/2011	16	16
7/8/2011	17	11
7/8/2011	2	2
7/8/2011	2	2
7/8/2011	16	16
7/9/2011	7	11
7/11/2011	16	14
7/12/2011	14	14
7/12/2011	14	14
7/12/2011	14	14
7/13/2011	11	11
7/13/2011	11	11
7/13/2011	7	8
7/13/2011	11	11
7/13/2011	14	11
7/15/2011	14	9
7/15/2011	11	11
7/15/2011	6	5
7/15/2011	14	15
7/15/2011	11	11
7/15/2011	2	2
7/15/2011	11	11
7/16/2011	17	16
7/16/2011	17	11
7/18/2011	7	7
7/18/2011	7	7
7/18/2011	7	7
7/18/2011	7	7
7/18/2011	7	7
7/18/2011	7	7
7/20/2011	17	15
7/21/2011	7	4
7/21/2011	2	16
7/21/2011	6	4
7/21/2011	7	4
7/22/2011	7	15
7/22/2011	17	8
7/22/2011	7	15
7/22/2011	7	15
7/22/2011	8	7
7/22/2011	2	11
7/22/2011	2	11
7/22/2011	14	1
7/22/2011	10	12
7/28/2011	3	9
7/28/2011	3	9
7/28/2011	17	3
7/28/2011	17	3
7/28/2011	17	3
7/29/2011	11	4
7/29/2011	11	11
7/29/2011	11	1
8/1/2011	11	15
8/2/2011	7	7
8/2/2011	7	7
8/3/2011	5	9
8/3/2011	5	9
8/3/2011	5	9
8/3/2011	5	9
8/3/2011	5	9
8/3/2011	7	8
8/3/2011	5	9
8/3/2011	5	9
8/4/2011	16	7
8/4/2011	16	7
8/4/2011	16	7
8/5/2011	7	11
8/5/2011	2	8
8/8/2011	2	17
8/8/2011	2	17
8/8/2011	2	17
8/8/2011	2	17
8/9/2011	2	2
8/9/2011	2	2
8/10/2011	7	11
8/11/2011	6	11
8/12/2011	17	4
8/18/2011	16	17
8/18/2011	16	3
8/19/2011	7	11
8/22/2011	3	15
8/22/2011	3	15
8/22/2011	3	15
8/23/2011	5	5
8/24/2011	14	7
8/24/2011	14	7
8/29/2011	14	16
9/1/2011	14	10
9/2/2011	11	17
9/2/2011	11	17
9/5/2011	17	6
9/5/2011	17	6
9/5/2011	17	6
9/8/2011	16	11
9/9/2011	17	15
9/9/2011	17	15
9/23/2011	6	16
9/26/2011	10	4
9/29/2011	16	7
9/29/2011	17	11
9/29/2011	16	7
10/6/2011	7	11
10/7/2011	11	11
10/7/2011	7	16
10/7/2011	2	11
10/17/2011	14	2
10/18/2011	17	7
10/18/2011	17	7
10/18/2011	17	7
10/18/2011	17	7
10/18/2011	17	7
10/24/2011	7	11
10/25/2011	9	14
10/25/2011	9	14
11/4/2011	11	16
11/7/2011	7	2
11/7/2011	16	7
11/8/2011	11	7
11/8/2011	11	7
11/8/2011	11	7
11/8/2011	11	7
11/8/2011	11	7
11/16/2011	16	17
11/16/2011	2	2
11/18/2011	17	4
11/24/2011	7	8
11/25/2011	9	4
12/2/2011	17	5
12/8/2011	17	7
12/8/2011	17	7
12/8/2011	17	7
12/9/2011	2	2
12/9/2011	3	12
12/9/2011	3	12
12/14/2011	10	17
12/14/2011	7	15
12/14/2011	7	6
12/14/2011	7	6
12/16/2011	7	17
12/16/2011	7	17
12/16/2011	7	17
12/20/2011	11	11
12/21/2011	14	17
5/2/2012	14	8
5/2/2012	14	8
5/4/2012	2	12
5/4/2012	2	12
6/6/2012	7	2
6/6/2012	7	2
6/7/2012	17	4
6/7/2012	17	4
6/14/2012	17	1
6/14/2012	17	1
6/15/2012	17	16
6/15/2012	14	5
6/15/2012	7	16
6/18/2012	11	12
6/18/2012	11	12
6/20/2012	3	11
6/21/2012	1	16
6/21/2012	9	7
6/22/2012	11	1
6/22/2012	11	1
7/6/2012	10	2
7/6/2012	14	15
7/6/2012	7	11
7/6/2012	9	4
7/11/2012	11	11
7/11/2012	3	8
7/11/2012	3	8
7/12/2012	11	16
7/12/2012	11	16
7/12/2012	7	15
7/12/2012	7	15
7/12/2012	4	2
7/13/2012	15	5
7/13/2012	10	2
7/13/2012	10	2
7/13/2012	16	16
7/13/2012	10	2
7/13/2012	14	4
7/13/2012	7	16
7/13/2012	10	2
7/20/2012	3	3
7/24/2012	17	16
7/24/2012	14	16
7/26/2012	6	9
7/26/2012	11	2
7/30/2012	14	15
8/1/2012	14	4
8/1/2012	14	4
8/1/2012	2	15
8/2/2012	11	9
8/3/2012	17	5
8/7/2012	7	4
8/7/2012	7	4
8/8/2012	7	1
8/13/2012	7	11
8/13/2012	17	5
8/13/2012	16	17
8/13/2012	16	17
8/13/2012	16	17
8/16/2012	7	7
8/16/2012	7	7
8/16/2012	7	7
8/16/2012	7	7
8/16/2012	7	7
8/20/2012	7	11
8/22/2012	11	7
8/22/2012	11	7
8/22/2012	11	7
8/23/2012	11	8
8/23/2012	13	8
8/23/2012	11	8
8/23/2012	4	15
8/23/2012	11	8
8/24/2012	10	1
8/24/2012	7	16
8/24/2012	11	17
8/25/2012	17	14
8/27/2012	16	17
8/28/2012	17	16
8/28/2012	17	16
8/30/2012	3	15
8/30/2012	3	15
8/30/2012	11	16
8/31/2012	2	16
8/31/2012	17	16
9/4/2012	7	9
9/5/2012	2	9
9/5/2012	2	9
9/5/2012	2	9
9/6/2012	9	3
9/6/2012	2	11
9/6/2012	2	11
9/6/2012	17	6
9/7/2012	14	16
9/7/2012	14	16
9/7/2012	16	16
9/7/2012	7	11
9/13/2012	14	16
9/13/2012	14	16
9/13/2012	14	16
9/13/2012	14	16
9/13/2012	14	16
9/14/2012	3	16
9/14/2012	15	17
9/18/2012	3	17
9/18/2012	3	17
9/18/2012	3	17
9/21/2012	2	16
9/21/2012	2	16
9/21/2012	10	14
9/21/2012	2	1
9/26/2012	17	16
9/26/2012	17	16
9/26/2012	17	16
9/26/2012	17	16
9/27/2012	11	8
10/4/2012	7	11
10/5/2012	2	1
10/5/2012	16	4
10/5/2012	2	1
10/8/2012	14	17
10/8/2012	14	17
10/8/2012	14	17
10/8/2012	14	17
10/8/2012	14	17
10/12/2012	16	14
10/12/2012	17	16
10/15/2012	17	6
10/16/2012	14	13
10/16/2012	14	13
10/18/2012	13	5
10/19/2012	5	14
10/19/2012	9	2
10/24/2012	2	2
10/25/2012	5	2
10/31/2012	11	14
10/31/2012	17	7
11/5/2012	5	6
11/6/2012	17	2
11/6/2012	17	2
11/6/2012	17	2
11/6/2012	14	7
11/6/2012	17	2
11/7/2012	11	11
11/7/2012	14	16
11/7/2012	11	11
11/8/2012	2	7
11/8/2012	11	4
11/8/2012	2	7
11/8/2012	2	7
11/14/2012	14	4
11/16/2012	7	16
11/16/2012	7	16
11/16/2012	7	16
11/16/2012	11	4
11/16/2012	11	4
11/16/2012	11	4
11/20/2012	11	3
11/20/2012	11	3
11/20/2012	7	16
11/20/2012	11	3
11/20/2012	11	3
11/22/2012	11	14
11/22/2012	11	14
11/22/2012	4	11
11/23/2012	14	4
11/29/2012	17	14
11/29/2012	17	14
11/30/2012	11	4
11/30/2012	11	4
12/6/2012	2	10
12/7/2012	2	4
12/7/2012	17	7
12/13/2012	13	11
12/13/2012	14	9
12/13/2012	14	8
12/15/2012	11	17
12/20/2012	7	3
12/20/2012	7	3
12/20/2012	17	4
12/20/2012	7	11
12/20/2012	4	15
12/21/2012	16	4
12/21/2012	17	5
12/26/2012	17	11
12/27/2012	7	14
12/27/2012	7	14
12/27/2012	7	14
12/27/2012	17	4
12/27/2012	17	4
12/27/2012	17	4
12/28/2012	6	4
12/28/2012	15	3
12/31/2012	17	2
12/31/2012	17	2
1/3/2013	14	4
1/3/2013	17	14
1/3/2013	17	14
1/3/2013	14	4
1/3/2013	4	3
1/3/2013	16	6
1/3/2013	14	13
1/3/2013	14	13
1/4/2013	7	16
1/4/2013	7	7
1/4/2013	7	16
1/4/2013	7	7
1/9/2013	17	6
1/9/2013	17	6
1/10/2013	17	16
1/18/2013	17	8
1/18/2013	17	8
1/22/2013	14	4
1/30/2013	11	13
1/30/2013	11	13
1/31/2013	14	6
2/1/2013	9	4
2/1/2013	9	14
2/4/2013	7	7
2/7/2013	3	17
2/12/2013	11	17
2/12/2013	14	15
2/12/2013	14	15
2/12/2013	14	15
2/20/2013	7	17
2/20/2013	7	17
2/21/2013	13	17
2/21/2013	13	17
2/21/2013	13	17
2/21/2013	13	17
2/21/2013	13	17
2/26/2013	11	16
2/28/2013	11	8
3/5/2013	14	7
3/6/2013	17	11
3/6/2013	11	7
3/6/2013	5	17
3/7/2013	14	11
3/7/2013	14	15
3/7/2013	14	15
3/8/2013	14	11
3/8/2013	17	16
3/14/2013	7	11
3/14/2013	7	11
3/14/2013	3	15
3/14/2013	7	11
3/28/2013	16	15
4/2/2013	6	6
4/3/2013	17	3
4/3/2013	16	17
4/3/2013	16	17
4/3/2013	17	3
4/3/2013	16	17
4/4/2013	17	9
4/4/2013	9	12
4/4/2013	11	15
4/5/2013	17	5
4/5/2013	17	5
4/10/2013	6	7
4/12/2013	17	16
4/15/2013	7	17
4/15/2013	7	17
4/15/2013	7	17
4/15/2013	7	17
4/15/2013	7	17
4/15/2013	7	17
4/15/2013	7	17
4/15/2013	7	17
4/15/2013	7	17
4/15/2013	7	17
4/17/2013	17	17
4/24/2013	10	4
4/25/2013	17	17
4/26/2013	7	12
4/29/2013	17	14
4/29/2013	14	17
5/3/2013	7	12
5/3/2013	7	12
5/3/2013	7	12
5/6/2013	17	3
5/6/2013	17	3
5/6/2013	17	3
5/6/2013	17	3
5/6/2013	17	3
5/6/2013	17	3
5/13/2013	5	17
5/13/2013	5	17
5/16/2013	14	7
5/16/2013	14	7
5/16/2013	14	7
[truncated: 208 more rows]
