# Supplementary material for: Livestock trade network: potential for disease transmission and implications for risk-based surveillance on the island of Mayotte
Source: Sci Rep. 2018 Aug 1;8:11550. doi: 10.1038/s41598-018-29999-y (PMC6070536; doi:10.1038/s41598-018-29999-y)
Supplement: Supplementary file 4 — Supplementary Information 3 [file 41598_2018_29999_MOESM4_ESM.csv]

Name	ID	Geographic coordinate
Acoua	1	12°43'21''S 45°03'23''E
Bandraboua	2	12°43'31''S 45°06'26''E
Bandrele	3	12°54'33''S 45°11'40''E
Boueni	4	12°54'22''S 45°04'41''E
Chiconi	5	12°49'59''S 45°06'52''E
Chirongui	6	12°56'04''S 45°09'04''E
Dembeni	7	12°50'02''S 45°10'21''E
Dzaoudzi	8	12°47'24''S 45°16'50''E
Kani-Keli	9	12°57'25''S 45°06'20''E
Koungou	10	12°44'19''S 45°12'26''E
Mamoudzou	11	12°46'50''S 45°13'40''E
Mtsamboro	12	12°42'04''S 45°04'05''E
M'Tsangamouji	13	12°45'35''S 45°04'58''E
Ouangani	14	12°50'55''S 45°08'41''E
Pamandzi	15	12°47'55''S 45°16'31''E
Sada	16	12°51'04''S 45°05'59''E
Tsingoni	17	12°47'09''S 45°06'41''E
